# Supplementary material for: Poly[diaqua-μ2-oxalato-di-μ4-terephthalato-diytterbium(III)]
Source: Acta Crystallogr Sect E Struct Rep Online. 2010 Aug 25;66(Pt 9):m1161. doi: 10.1107/S1600536810033052 (PMC3008045; doi:10.1107/S1600536810033052)
Supplement: Supplementary file 2 [file e-66-m1161-Isup2.hkl]

# 
# h,k,l, Fc-squared, Fo-squared, sigma(Fo-squared) and status flag 
# 
data_I
_shelx_title ' tref in P-1' 
_shelx_refln_list_code          4 
_shelx_F_calc_maximum      173.44 
_exptl_crystal_F_000       372.00 
_reflns_d_resolution_high  0.8107 
 
loop_ 
 _symmetry_equiv_pos_as_xyz 
 'x, y, z' 
 '-x, -y, -z' 
 
_cell_length_a     7.0344 
_cell_length_b     7.5829 
_cell_length_c    10.2134 
_cell_angle_alpha  75.372 
_cell_angle_beta   70.851 
_cell_angle_gamma  88.126 
 
_shelx_F_squared_multiplier     1.000 
 
loop_ 
 _refln_index_h 
 _refln_index_k 
 _refln_index_l 
 _refln_F_squared_calc 
 _refln_F_squared_meas 
 _refln_F_squared_sigma 
 _refln_observed_status 
   1   0   0     2840.27     3063.60     99.36 o 
   2   0   0     9896.70    10202.22    250.60 o 
   3   0   0    11692.39    11638.96    539.02 o 
   4   0   0       51.02       50.12      4.01 o 
   5   0   0     5610.08     4437.60    187.73 o 
   6   0   0     1594.47     1338.15     35.77 o 
   7   0   0      796.58      707.52     28.62 o 
   8   0   0     1252.56     1197.44     67.26 o 
  -8   1   0       14.34       17.05     17.11 o 
  -7   1   0     1936.07     1631.84     83.50 o 
  -6   1   0     1707.84     1538.72     53.32 o 
  -5   1   0     1212.93     1056.78     37.32 o 
  -4   1   0     7124.98     6379.31    217.64 o 
  -3   1   0     4301.33     4461.70    110.32 o 
  -2   1   0     8383.85     8316.56    228.80 o 
  -1   1   0     4260.90     4421.90    156.14 o 
   0   1   0      556.57      579.34     17.31 o 
   1   1   0    30081.92    28526.93    918.44 o 
   2   1   0    11261.07    11084.17    356.80 o 
   3   1   0     4799.34     4774.97    168.30 o 
   4   1   0     9011.74     8271.45    267.46 o 
   5   1   0      260.61      244.33     19.37 o 
   6   1   0     3875.91     3573.38     85.38 o 
   7   1   0     1628.23     1464.56     37.43 o 
   8   1   0       21.63       22.15     13.82 o 
  -8   2   0     1942.91     1899.86     97.78 o 
  -7   2   0       43.81       28.09     14.36 o 
  -6   2   0     1986.08     1640.99     82.39 o 
  -5   2   0     2452.90     2137.43     71.52 o 
  -4   2   0      562.99      520.55     17.53 o 
  -3   2   0    11954.71    11733.25    289.03 o 
  -2   2   0      949.14      929.91     31.21 o 
  -1   2   0     9062.32     8608.93    251.66 o 
   0   2   0     2568.73     2751.83     82.20 o 
   1   2   0     2195.16     2242.49     65.69 o 
   2   2   0     9076.16     8644.69    212.30 o 
   3   2   0     8742.06     8723.24    281.73 o 
   4   2   0     1391.29     1266.24     43.79 o 
   5   2   0     3304.07     2960.30    141.81 o 
   6   2   0     1217.50     1103.29     40.78 o 
   7   2   0      822.17      772.71     22.75 o 
  -7   3   0     2400.78     2157.41    107.68 o 
  -6   3   0      972.87      792.10     44.40 o 
  -5   3   0     3593.29     3483.38    284.14 o 
  -4   3   0     6305.25     6233.10    154.21 o 
  -3   3   0      178.43      184.37      7.65 o 
  -2   3   0    10427.34    10082.01    247.43 o 
  -1   3   0     5982.45     5944.50    146.67 o 
   0   3   0     1288.62     1233.64     31.52 o 
   1   3   0     6850.76     6533.47    190.31 o 
   2   3   0     1115.49     1155.07     34.96 o 
   3   3   0     3863.38     3731.92    122.09 o 
   4   3   0     2053.19     1778.15     60.39 o 
   5   3   0      336.46      316.26     16.85 o 
   6   3   0     2781.03     2577.96     87.87 o 
   7   3   0      653.75      617.66     44.23 o 
  -7   4   0       50.96       71.06     17.74 o 
  -6   4   0     3009.48     2482.27    120.89 o 
  -5   4   0     1112.74     1157.08     67.74 o 
  -4   4   0     1450.86     1508.03     46.91 o 
  -3   4   0     5211.25     5040.02    125.73 o 
  -2   4   0        5.38        9.22      6.20 o 
  -1   4   0     7077.80     6931.83    201.41 o 
   0   4   0     6566.90     7096.05    206.84 o 
   1   4   0      808.86      836.43     26.35 o 
   2   4   0     5566.32     5198.26    152.02 o 
   3   4   0      861.57      788.90     40.77 o 
   4   4   0     1833.54     1691.97     80.99 o 
   5   4   0     3396.23     2982.95    138.94 o 
   6   4   0       21.15       14.42     13.45 o 
   7   4   0     1798.84     1857.49     91.89 o 
  -5   5   0     4143.48     4292.59    166.87 o 
  -4   5   0     1307.47     1280.51     52.98 o 
  -3   5   0     1189.72     1217.06     50.35 o 
  -2   5   0     7556.99     7489.12    286.84 o 
  -1   5   0      249.39      268.40     12.40 o 
   0   5   0     3619.14     3755.67    110.89 o 
   1   5   0     4174.44     4297.56    126.49 o 
   2   5   0      235.72      216.46     10.28 o 
   3   5   0     3523.31     3076.79    142.49 o 
   4   5   0     1177.53      999.68     51.55 o 
   5   5   0      443.16      388.74     27.83 o 
   6   5   0     1514.66     1336.55     68.57 o 
  -5   6   0      155.52      175.25     15.59 o 
  -4   6   0     3406.89     3352.36    131.65 o 
  -3   6   0     3172.88     3272.14    128.36 o 
  -2   6   0     1355.13     1255.08     52.27 o 
  -1   6   0     4259.35     4413.40    170.93 o 
   0   6   0     1003.36      972.71     31.72 o 
   1   6   0     3269.97     3271.48     97.47 o 
   2   6   0     4565.80     3928.88    116.29 o 
   3   6   0       93.56       85.34     14.70 o 
   4   6   0     3273.26     2781.44    131.05 o 
   5   6   0     1298.42     1051.23     56.61 o 
  -5   7   0     2492.77     2336.26     95.09 o 
  -4   7   0      275.70      276.66     19.34 o 
  -3   7   0     1390.71     1450.75     60.93 o 
  -2   7   0     4210.10     4223.70    164.92 o 
  -1   7   0        0.84        5.58      9.70 o 
   0   7   0     4179.21     4284.75    166.61 o 
   1   7   0     2647.73     2647.09     79.92 o 
   2   7   0      993.08      875.55     48.29 o 
   3   7   0     3108.48     2473.89    118.06 o 
   4   7   0      329.74      266.70     24.72 o 
  -4   8   0     1419.12     1306.92     57.64 o 
  -3   8   0      559.67      496.13     28.15 o 
  -2   8   0      251.09      276.80     20.43 o 
  -1   8   0     2120.38     2183.90     88.97 o 
   0   8   0      224.37      251.43     19.17 o 
   1   8   0     1896.69     1847.59     75.81 o 
   2   8   0     1307.85     1150.06     62.13 o 
   3   8   0       70.53       47.69     19.25 o 
  -1   9   0      545.96      497.56     30.75 o 
   0   9   0     1253.34     1308.29     58.27 o 
  -2  -8   1     1040.30      833.90     51.09 o 
  -1  -8   1     1542.88     1472.32     77.21 o 
   0  -8   1        3.35        2.37     12.84 o 
   1  -8   1     2129.25     2095.70     85.94 o 
   2  -8   1      538.21      542.13     29.64 o 
   3  -8   1      878.53      815.25     39.48 o 
   4  -8   1     1523.42     1374.80     60.56 o 
  -4  -7   1       79.84       56.47     19.77 o 
  -3  -7   1     3012.49     2469.71    119.32 o 
  -2  -7   1     1033.72      871.29     49.32 o 
  -1  -7   1     1396.71     1412.90     76.40 o 
   0  -7   1     4256.77     4394.41    130.69 o 
   1  -7   1      255.72      264.16     18.22 o 
   2  -7   1     2775.80     2820.26    112.20 o 
   3  -7   1     1786.48     1822.59     74.98 o 
   4  -7   1      112.60       99.92     14.05 o 
   5  -7   1     1931.93     1770.07     74.52 o 
  -5  -6   1      671.63      543.59     37.79 o 
  -4  -6   1     1555.07     1428.73     73.03 o 
  -3  -6   1       98.57       88.51     16.51 o 
  -2  -6   1     2356.35     2114.30    101.36 o 
  -1  -6   1     3597.41     3534.26    105.17 o 
   0  -6   1      552.49      562.14     21.42 o 
   1  -6   1     3623.72     3969.89    118.41 o 
   2  -6   1     1379.43     1394.43     57.84 o 
   3  -6   1     2019.50     1950.41     78.81 o 
   4  -6   1     3721.01     3718.36    145.81 o 
   5  -6   1       65.78       52.32     12.67 o 
   6  -6   1     1685.07     1663.71     70.49 o 
  -6  -5   1     1420.50     1447.21     74.98 o 
  -5  -5   1      851.39      769.33     44.46 o 
  -4  -5   1      670.41      609.50     36.79 o 
  -3  -5   1     3266.44     3098.73    144.32 o 
  -2  -5   1       24.07       25.31      6.26 o 
  -1  -5   1     3704.87     3828.51    113.18 o 
   0  -5   1     4262.63     4540.87    133.89 o 
   1  -5   1        5.46        7.95      6.20 o 
   2  -5   1     7089.36     7305.56    214.62 o 
   3  -5   1     2269.37     2135.60    133.70 o 
   4  -5   1      910.48      934.91     40.62 o 
   5  -5   1     4257.16     4403.67    171.44 o 
   6  -5   1       67.51       77.18     13.90 o 
  -6  -4   1        1.38       -0.83     12.00 o 
  -5  -4   1     2890.38     2762.82     93.87 o 
  -4  -4   1     4013.01     3866.96    127.89 o 
  -3  -4   1      638.93      558.35     31.98 o 
  -2  -4   1     5210.12     4857.11    142.34 o 
  -1  -4   1     2629.89     2789.58     82.75 o 
   0  -4   1     4886.46     5253.75    154.13 o 
   1  -4   1     7691.65     8123.74    237.66 o 
   2  -4   1        1.23        5.93      4.70 o 
   3  -4   1     6137.38     6133.96    153.21 o 
   4  -4   1     1110.20     1194.13     32.80 o 
   5  -4   1      431.91      455.14     18.40 o 
   6  -4   1     3905.96     3840.22    183.17 o 
   7  -4   1      329.13      311.67     26.26 o 
  -7  -3   1       94.31       79.40     14.71 o 
  -6  -3   1     2451.55     2401.45     82.96 o 
  -5  -3   1       73.23       75.53     10.22 o 
  -4  -3   1     2837.82     2601.60    120.18 o 
  -3  -3   1     5754.41     5681.69    184.90 o 
  -2  -3   1       18.62       17.21      3.33 o 
  -1  -3   1    10276.61     9818.57    284.92 o 
   0  -3   1     4930.48     4985.31    145.65 o 
   1  -3   1     8029.57     8160.69    268.91 o 
   2  -3   1    15030.35    15194.83    374.25 o 
   3  -3   1      161.91      166.87      7.53 o 
   4  -3   1     6004.93     6169.28    153.37 o 
   5  -3   1     3355.54     3462.33     86.91 o 
   6  -3   1      463.12      422.07     29.67 o 
   7  -3   1     1845.72     1630.46     83.59 o 
   8  -3   1      686.89      727.22     47.14 o 
  -7  -2   1     1001.04     1054.12     42.62 o 
  -6  -2   1      533.15      500.08     23.60 o 
  -5  -2   1     2787.33     2632.74    128.82 o 
  -4  -2   1     1058.29      967.86     43.84 o 
  -3  -2   1     6087.60     6057.78    254.69 o 
  -2  -2   1    15591.52    14901.30    367.23 o 
  -1  -2   1      155.24      160.90      5.75 o 
   0  -2   1    17527.49    18115.44    522.05 o 
   1  -2   1     2569.23     2282.21     67.84 o 
   2  -2   1      394.72      385.28     13.47 o 
   3  -2   1    13644.45    14161.93    349.67 o 
   4  -2   1      643.41      611.89     17.33 o 
   5  -2   1     3870.34     3806.26    125.02 o 
   6  -2   1     2795.45     2390.64     80.39 o 
   7  -2   1      229.90      214.44     20.80 o 
   8  -2   1     1372.36     1402.44     75.58 o 
  -7  -1   1     1257.86     1187.40     31.84 o 
  -6  -1   1     4840.60     4187.92    200.28 o 
  -5  -1   1        0.66       -1.82      6.73 o 
  -4  -1   1     4775.06     4261.85    139.27 o 
  -3  -1   1     4028.29     3801.69    163.50 o 
  -2  -1   1     9872.07     9831.28    498.29 o 
  -1  -1   1    13550.19    12617.55    422.02 o 
   0  -1   1      414.82      419.98     13.92 o 
   1  -1   1    24375.46    22953.57    679.75 o 
   2  -1   1     8973.53     9101.58    287.28 o 
   3  -1   1     2580.69     2878.36     85.30 o 
   4  -1   1     8599.44     8788.96    226.70 o 
   5  -1   1     2193.25     1969.12     85.39 o 
   6  -1   1      963.38      870.77     32.38 o 
   7  -1   1     3330.99     2930.36     98.31 o 
   8  -1   1       44.26       37.39     17.14 o 
  -7   0   1      541.56      488.13     16.05 o 
  -6   0   1      451.06      387.17     12.83 o 
  -5   0   1     9111.74     7409.88    172.65 o 
  -4   0   1      753.43      737.53     26.87 o 
  -3   0   1     8432.27     8072.73    260.63 o 
  -2   0   1     7591.96     7544.79    243.19 o 
  -1   0   1      424.40      419.75     14.95 o 
   0   0   1    25783.69    17948.90    578.83 o 
   1   0   1     5028.99     5456.20    175.70 o 
   2   0   1     6672.64     7070.00    327.35 o 
   3   0   1    10645.30     9380.66    318.63 o 
   4   0   1       38.77       56.60     11.05 o 
   5   0   1     3139.80     2595.46     86.25 o 
   6   0   1     2331.17     1942.03     66.19 o 
   7   0   1      333.75      307.48     16.61 o 
   8   0   1     1887.58     1692.49    109.69 o 
  -7   1   1     2078.94     1851.40     94.35 o 
  -6   1   1     1309.11     1183.27     42.22 o 
  -5   1   1      662.74      567.44     16.65 o 
  -4   1   1     6375.19     5047.29    162.62 o 
  -3   1   1     5811.59     5828.39    116.61 o 
  -2   1   1     2744.06     2575.52     51.70 o 
  -1   1   1     8971.76     8307.52    384.57 o 
   0   1   1       48.50       54.04      6.04 o 
   1   1   1     7491.80     7895.43    353.78 o 
   2   1   1     1271.38     1144.03     44.28 o 
   3   1   1     1064.25     1059.84     36.09 o 
   4   1   1     9874.93     8877.26    286.95 o 
   5   1   1      764.66      627.42     31.43 o 
   6   1   1     3137.55     2697.77     65.52 o 
   7   1   1     1849.76     1618.42     56.77 o 
   8   1   1        1.99       -0.66     10.72 o 
  -7   2   1      212.82      173.27     20.25 o 
  -6   2   1     3080.34     2459.73    120.06 o 
  -5   2   1     2007.48     1723.41     85.19 o 
  -4   2   1     1450.76     1419.55     39.00 o 
  -3   2   1    11378.92    10844.92    266.63 o 
  -2   2   1     3259.32     3153.81     79.37 o 
  -1   2   1     5687.86     5341.24    248.25 o 
   0   2   1     9990.66    10756.23    498.59 o 
   1   2   1     1885.33     2045.81     93.55 o 
   2   2   1     2482.55     2038.37     93.20 o 
   3   2   1     6319.44     5948.53    192.56 o 
   4   2   1      413.42      386.10     16.31 o 
   5   2   1     3841.22     3310.07    269.72 o 
   6   2   1      957.50      890.64     27.61 o 
   7   2   1      827.79      776.56     22.37 o 
   8   2   1     1509.12     1446.15     38.31 o 
  -7   3   1     2051.12     1758.94     89.94 o 
  -6   3   1     1267.73     1018.90     55.07 o 
  -5   3   1     2856.39     2325.79    112.71 o 
  -4   3   1     7078.29     6832.37    204.56 o 
  -3   3   1      393.30      426.68     12.86 o 
  -2   3   1    12079.72    11710.36    343.16 o 
  -1   3   1     3314.86     2935.79     87.64 o 
   0   3   1     1740.89     1824.07     60.50 o 
   1   3   1    12172.66    12039.66    539.90 o 
   2   3   1     1208.56     1131.99     53.58 o 
   3   3   1     3455.28     3079.19    140.66 o 
   4   3   1     3175.82     2795.29    128.67 o 
   5   3   1       66.32       72.01      8.70 o 
   6   3   1     3404.91     3087.64    103.60 o 
   7   3   1     1092.87     1102.53     30.46 o 
  -7   4   1       92.40       96.15     18.34 o 
  -6   4   1     2377.82     1996.87     99.35 o 
  -5   4   1      975.62      923.92     62.88 o 
  -4   4   1     1703.46     1737.85     53.48 o 
  -3   4   1     5795.87     5511.62    163.20 o 
  -2   4   1       40.17       50.92      5.42 o 
  -1   4   1     7017.03     6989.38    206.78 o 
   0   4   1    10684.61    11381.57    329.73 o 
   1   4   1     2434.35     2539.64     75.06 o 
   2   4   1    12334.90    11635.80    338.05 o 
   3   4   1     3529.52     3245.55     95.53 o 
   4   4   1     1251.55     1060.84     52.69 o 
   5   4   1     3137.06     2724.12    126.90 o 
   6   4   1      110.44       83.65     14.53 o 
   7   4   1     1863.38     2106.77     78.35 o 
  -6   5   1       14.10        7.04     15.28 o 
  -5   5   1     4030.03     4047.92    229.47 o 
  -4   5   1     1135.83     1066.98     34.94 o 
  -3   5   1      191.20      192.72     17.05 o 
  -2   5   1     7928.69     7582.27    223.96 o 
  -1   5   1      509.76      525.58     15.78 o 
   0   5   1     2807.62     2859.48     84.68 o 
   1   5   1     4782.69     4874.72    143.18 o 
   2   5   1       54.73       55.64      5.80 o 
   3   5   1     7119.74     6283.39    284.78 o 
   4   5   1     3445.49     3030.67    140.46 o 
   5   5   1     1067.92      880.90     46.74 o 
   6   5   1     2427.60     2122.79    102.07 o 
  -5   6   1      376.18      412.20     23.66 o 
  -4   6   1     2294.52     2352.25     93.95 o 
  -3   6   1     2497.82     2531.70    100.33 o 
  -2   6   1      117.34      119.29     11.36 o 
  -1   6   1     5487.94     5473.72    211.06 o 
   0   6   1     1874.08     2008.23     61.00 o 
   1   6   1     2035.57     1980.90     59.96 o 
   2   6   1     3915.48     3597.71    106.75 o 
   3   6   1      187.71      171.59     16.68 o 
   4   6   1     4362.22     3553.32    164.61 o 
   5   6   1     2496.37     2094.30    100.84 o 
   6   6   1       35.32       29.41     16.51 o 
  -5   7   1     2072.48     2048.27     84.11 o 
  -4   7   1      942.31      918.75     41.82 o 
  -3   7   1     1141.06     1107.67     48.32 o 
  -2   7   1     3481.26     3559.70    139.83 o 
  -1   7   1      128.92      154.28     13.96 o 
   0   7   1     1908.81     2097.68     84.25 o 
   1   7   1     4628.77     4649.44    136.74 o 
   2   7   1      604.09      529.31     20.61 o 
   3   7   1     1906.05     1573.59     77.61 o 
   4   7   1       90.37       80.41     17.16 o 
   5   7   1     1132.28      904.47     51.24 o 
  -4   8   1     1359.05     1266.64     55.98 o 
  -3   8   1      870.76      812.96     39.22 o 
  -2   8   1      231.28      230.00     18.82 o 
  -1   8   1     3033.96     3194.13    126.87 o 
   0   8   1       88.96       92.63     13.99 o 
   1   8   1     1463.26     1562.87     65.25 o 
   3   8   1        4.02        6.87     16.76 o 
  -1   9   1      182.16      186.43     20.05 o 
   0   9   1     2719.93     2793.29    113.00 o 
   1   9   1      267.22      280.92     22.60 o 
  -1  -8   2     1803.87     1641.48     87.25 o 
   0  -8   2        6.66        8.36     12.09 o 
   1  -8   2     2128.87     2111.18     87.02 o 
   2  -8   2     2273.68     2062.20     85.36 o 
   3  -8   2      167.57      164.35     18.37 o 
  -3  -7   2     1947.78     1738.23     89.74 o 
  -2  -7   2     1058.37      923.38     54.10 o 
  -1  -7   2      606.54      627.78     42.68 o 
   0  -7   2     3571.29     3759.20    113.28 o 
   1  -7   2      427.75      431.20     20.49 o 
   2  -7   2     2951.30     2746.66    109.99 o 
   3  -7   2     2571.12     2540.97    102.56 o 
   4  -7   2       31.08       15.10     12.10 o 
   5  -7   2     1590.96     1489.15     64.80 o 
  -4  -6   2     1647.33     1523.22     79.36 o 
  -3  -6   2       53.39       45.97     17.25 o 
  -2  -6   2     1492.36     1331.66     69.09 o 
  -1  -6   2     3427.15     3536.90    105.99 o 
   0  -6   2     1035.39     1099.29     36.98 o 
   1  -6   2     3256.41     3557.59    135.68 o 
   2  -6   2      542.47      579.91     24.28 o 
   3  -6   2     3464.33     3511.79    138.17 o 
   4  -6   2     4138.00     3871.12    152.16 o 
   5  -6   2       17.84       23.37     12.50 o 
   6  -6   2     1906.19     1806.17     76.24 o 
  -5  -5   2      586.68      543.51     37.82 o 
  -4  -5   2      206.60      192.90     21.23 o 
  -3  -5   2     4133.89     3918.75    182.14 o 
  -2  -5   2      181.13      181.34     19.11 o 
  -1  -5   2     2649.68     2731.00     82.09 o 
   0  -5   2     6299.79     6849.92    200.98 o 
   1  -5   2       64.58       71.96      8.81 o 
   2  -5   2     4782.65     5087.50    150.97 o 
   3  -5   2     1394.74     1329.99     56.79 o 
   4  -5   2     2087.29     2146.65     86.36 o 
   5  -5   2     4431.91     4332.52    169.33 o 
   6  -5   2       35.25       34.99     12.99 o 
  -6  -4   2       81.58       96.86     20.25 o 
  -5  -4   2     2305.03     2371.96    113.91 o 
  -4  -4   2     3424.84     3283.53    153.33 o 
  -3  -4   2      228.32      212.61     18.71 o 
  -2  -4   2     5761.52     5417.11    247.22 o 
  -1  -4   2      712.06      724.35     24.27 o 
   0  -4   2     2039.29     2238.12     67.60 o 
   1  -4   2     5656.50     5890.26    173.05 o 
   2  -4   2      161.22      205.20     19.65 o 
   3  -4   2     6400.86     6506.95    252.67 o 
   4  -4   2      477.65      511.36     20.69 o 
   5  -4   2      739.44      764.99     27.83 o 
   6  -4   2     3868.83     4084.84    160.00 o 
  -6  -3   2     2131.70     2320.27     81.48 o 
  -5  -3   2      267.99      253.48     23.73 o 
  -4  -3   2     2974.77     2859.86    122.11 o 
  -3  -3   2     6156.47     6311.67    205.61 o 
  -2  -3   2       84.68       92.25      5.45 o 
  -1  -3   2    11994.36    11883.52    293.28 o 
   0  -3   2     5322.70     5470.80    160.06 o 
   1  -3   2     7641.00     8192.83    377.11 o 
   2  -3   2     7005.99     6858.53    200.64 o 
   3  -3   2     1130.00     1134.01     36.16 o 
   4  -3   2     2655.61     2842.38     72.14 o 
   5  -3   2     1858.49     1981.89     51.39 o 
   6  -3   2      189.22      198.54     20.85 o 
   7  -3   2     1767.44     1662.42     85.79 o 
   8  -3   2      327.97      339.80     30.01 o 
  -7  -2   2     1590.61     1637.62     97.69 o 
  -6  -2   2       87.91       80.33     12.10 o 
  -5  -2   2     4554.66     4431.02    211.04 o 
  -4  -2   2     1636.54     1623.21     56.18 o 
  -3  -2   2     2423.24     2482.52     94.42 o 
  -2  -2   2    12966.24    13327.34    478.80 o 
  -1  -2   2     2218.07     2318.27     72.01 o 
   0  -2   2    15011.44    14599.42    437.47 o 
   1  -2   2     9534.91     8987.57    406.48 o 
   2  -2   2     2533.59     2567.04    114.74 o 
   3  -2   2     9310.38     9774.84    260.90 o 
   4  -2   2     1696.05     1771.42     45.64 o 
   5  -2   2     2132.46     2267.74     57.81 o 
   6  -2   2     3338.42     3171.37    105.52 o 
   7  -2   2       47.34       37.32     10.10 o 
   8  -2   2     1217.02     1241.61     68.80 o 
  -7  -1   2      659.28      619.88     20.18 o 
  -6  -1   2     2730.20     2610.41     88.77 o 
  -5  -1   2      144.83      134.24     10.60 o 
  -4  -1   2     4363.24     4073.82    212.45 o 
  -3  -1   2     5685.61     5413.93    176.00 o 
  -2  -1   2     5513.93     5850.94    189.48 o 
  -1  -1   2    11063.29    10985.10    354.09 o 
   0  -1   2     1040.52     1028.52     26.88 o 
   1  -1   2     4213.08     4167.63    170.21 o 
   2  -1   2    23942.43    24745.54    609.60 o 
   3  -1   2      108.16      127.60      6.69 o 
   4  -1   2    10623.75    11534.74    314.34 o 
   5  -1   2     4375.01     4335.20    144.09 o 
   6  -1   2      187.93      208.98     12.46 o 
   7  -1   2     3331.01     3069.08    103.03 o 
   8  -1   2      388.84      376.65     44.78 o 
  -7   0   2      759.19      729.22     46.94 o 
  -6   0   2      720.76      698.69     19.97 o 
  -5   0   2     5481.06     4991.91    206.79 o 
  -4   0   2      552.60      508.32     20.34 o 
  -3   0   2     7596.40     7336.92    237.23 o 
  -2   0   2     8701.68     8435.05    272.01 o 
  -1   0   2      127.61      131.03      8.10 o 
   0   0   2    14529.22    12346.89    397.76 o 
   1   0   2     1373.66     1404.33     64.48 o 
   2   0   2     1247.97     1373.00     63.71 o 
   3   0   2     8947.40     9860.11    317.88 o 
   4   0   2      317.22      335.52     14.78 o 
   5   0   2     3116.69     2820.32    176.56 o 
   6   0   2     3925.45     3490.55    115.61 o 
   7   0   2       43.46       40.21      9.28 o 
   8   0   2     2619.52     2576.03     88.16 o 
  -7   1   2     1551.50     1473.41     78.35 o 
  -6   1   2     2771.47     2388.24    117.98 o 
  -5   1   2      793.24      732.49     22.15 o 
  -4   1   2     4707.73     3961.20    187.32 o 
  -3   1   2      739.98      665.17     23.84 o 
  -2   1   2     4367.67     4257.53    138.04 o 
  -1   1   2     7693.82     7244.28    336.88 o 
   0   1   2      230.57      248.25     17.88 o 
   1   1   2    22357.50    26969.62   1208.31 o 
   2   1   2     1341.37     1506.65     41.94 o 
   3   1   2     2605.76     2421.42    110.85 o 
   4   1   2     8272.56     7623.53    202.55 o 
   5   1   2     1507.70     1340.91     62.64 o 
   6   1   2     3126.99     2697.88     90.42 o 
   7   1   2     2146.86     1966.26     68.04 o 
   8   1   2        0.39       -3.66     10.41 o 
  -7   2   2       23.39       15.16     16.05 o 
  -6   2   2     2578.09     2116.19    105.45 o 
  -5   2   2     2972.23     2503.67    121.69 o 
  -4   2   2      421.15      392.62     16.34 o 
  -3   2   2     7459.10     6873.30    169.38 o 
  -2   2   2     2932.84     2695.34    127.62 o 
  -1   2   2     5889.75     5531.11    258.44 o 
   0   2   2    12268.97    11648.86    540.39 o 
   1   2   2     1499.63     1561.21     71.58 o 
   2   2   2     2458.10     2220.37    101.15 o 
   3   2   2     9408.91     8833.86    396.95 o 
   4   2   2      953.56      780.01     54.07 o 
   5   2   2     5429.93     4654.70    169.76 o 
   6   2   2     1127.09     1011.89     26.69 o 
   7   2   2     2038.19     1929.78     48.10 o 
   8   2   2     1433.65     1365.42     68.91 o 
  -7   3   2     2086.75     1941.34     99.27 o 
  -6   3   2      481.26      428.28     31.12 o 
  -5   3   2     2322.45     1962.48     97.04 o 
  -4   3   2     4714.26     4198.16    124.78 o 
  -3   3   2      182.01      197.12      9.24 o 
  -2   3   2     7278.52     7024.29    327.29 o 
  -1   3   2      898.33      713.58     38.88 o 
   0   3   2     1143.59     1199.01     60.85 o 
   1   3   2    13027.75    13201.72    591.48 o 
   2   3   2     1478.14     1523.42     70.52 o 
   3   3   2     3430.15     3068.95    139.95 o 
   4   3   2     7278.43     6753.55    305.04 o 
   6   3   2     2680.50     2494.34     70.52 o 
   7   3   2     1888.40     1787.22     52.01 o 
   8   3   2      325.62      319.70     18.61 o 
  -7   4   2       22.01       17.71     17.59 o 
  -6   4   2     1567.17     1316.90     69.49 o 
  -5   4   2     1463.12     1356.01     69.94 o 
  -4   4   2     2400.87     2260.94     68.92 o 
  -3   4   2     7588.37     7105.86    210.37 o 
  -2   4   2      894.43      916.07     30.35 o 
  -1   4   2     5526.79     5395.65    253.14 o 
   0   4   2     8397.01     9128.11    409.23 o 
   1   4   2      358.62      365.80     20.45 o 
   2   4   2    11999.29    11578.54    519.62 o 
   3   4   2     2885.91     2580.62    118.78 o 
   4   4   2     1421.73     1228.76     59.53 o 
   5   4   2     3600.96     3097.27    143.18 o 
   7   4   2     1606.08     1696.37     51.11 o 
  -6   5   2      139.52      158.77     21.26 o 
  -5   5   2     1951.01     2001.26    188.02 o 
  -4   5   2     1959.03     1994.38     61.87 o 
  -3   5   2       22.06       24.86      6.48 o 
  -2   5   2     7278.96     7042.96    208.48 o 
  -1   5   2     4614.88     4616.08    137.94 o 
   0   5   2     1976.80     1924.91     97.02 o 
   1   5   2     8287.66     9457.09    498.85 o 
   2   5   2       73.29       77.67     10.50 o 
   3   5   2     5511.07     5109.24    149.57 o 
   4   5   2     3921.27     3313.74    152.70 o 
   5   5   2      787.61      708.89     38.96 o 
   6   5   2     3716.72     3035.53    141.95 o 
   7   5   2      253.73      314.39     25.89 o 
  -5   6   2      568.70      602.04     30.90 o 
  -4   6   2     1273.35     1315.59     55.21 o 
  -3   6   2     2375.63     2417.22     96.01 o 
  -2   6   2        2.20       -0.31      7.52 o 
  -1   6   2     6313.30     6321.55    243.30 o 
   0   6   2     4010.19     4302.17    166.75 o 
   1   6   2      306.13      343.73     26.13 o 
   2   6   2     6328.76     6283.40    183.65 o 
   3   6   2      821.84      771.65     41.37 o 
   4   6   2     2619.70     2205.75    104.33 o 
   5   6   2     2159.30     1727.93     84.11 o 
   6   6   2       25.44        7.95     14.45 o 
  -5   7   2     1844.80     1935.45     80.10 o 
  -4   7   2     1620.51     1623.83     67.86 o 
  -3   7   2      826.33      819.71     37.88 o 
  -2   7   2     3728.52     3653.10    143.41 o 
  -1   7   2        1.44        1.69      9.44 o 
   0   7   2     2617.76     2872.82    113.63 o 
   1   7   2     2837.43     3027.32    119.18 o 
   2   7   2      130.28      154.58     10.61 o 
   3   7   2     2727.67     2236.54    106.13 o 
   4   7   2      445.37      385.40     29.09 o 
   5   7   2      847.65      677.25     41.22 o 
  -4   8   2     1882.39     1858.52     78.13 o 
  -3   8   2     1057.43     1100.03     49.66 o 
  -2   8   2      303.83      303.04     21.28 o 
  -1   8   2     3530.55     3742.65    147.73 o 
   0   8   2      198.72      266.93     19.94 o 
   1   8   2     3390.00     3594.57    141.66 o 
   2   8   2     2264.52     2331.85     93.83 o 
   4   8   2     1570.12     1204.82     63.77 o 
  -2   9   2     1729.68     1786.75     76.12 o 
  -1   9   2       60.75       45.57     16.59 o 
   0   9   2     2107.49     2450.86    100.64 o 
   1   9   2      592.36      624.72     35.27 o 
   0  -8   3        4.41        2.07     13.29 o 
   1  -8   3     1612.50     1541.50     66.71 o 
   2  -8   3     2148.12     2031.68     85.34 o 
  -2  -7   3      718.21      702.33     49.12 o 
  -1  -7   3       79.00      101.01     24.80 o 
   0  -7   3     2119.08     2194.08     69.63 o 
   1  -7   3      195.91      214.79     16.27 o 
   2  -7   3     1496.52     1475.49     91.04 o 
   3  -7   3     1449.76     1243.01     55.24 o 
   4  -7   3       25.68       34.39     14.27 o 
   5  -7   3     1306.97     1104.81     51.72 o 
  -4  -6   3     1306.86     1246.64     71.15 o 
  -3  -6   3      108.42       94.32     21.88 o 
  -2  -6   3     2285.18     2110.64    105.33 o 
  -1  -6   3     2972.09     2851.99    137.77 o 
   0  -6   3      300.31      319.99     17.09 o 
   1  -6   3     3821.43     3919.55    118.46 o 
   2  -6   3      413.28      428.27     20.74 o 
   3  -6   3     2147.67     2041.48    149.13 o 
   4  -6   3     1693.74     1530.11     65.20 o 
   5  -6   3       13.88       19.97     13.33 o 
   6  -6   3     1379.73     1351.57     60.39 o 
  -5  -5   3     1035.14     1091.13     63.25 o 
  -4  -5   3      195.43      216.93     25.06 o 
  -3  -5   3     3407.21     3116.15    148.10 o 
  -2  -5   3      693.90      680.99     42.20 o 
  -1  -5   3     2835.70     3000.74     90.73 o 
   0  -5   3     6890.94     7142.04    210.07 o 
   1  -5   3       11.02       22.86      8.76 o 
   2  -5   3     3093.22     3356.53    102.14 o 
   3  -5   3     3004.93     3059.91     94.21 o 
   4  -5   3      974.61      943.20     38.39 o 
   5  -5   3     2597.02     2510.85    101.24 o 
   6  -5   3        9.28        4.21     13.47 o 
  -5  -4   3     1380.67     1490.78     77.64 o 
  -4  -4   3     2627.42     2895.10    137.83 o 
  -3  -4   3       32.86       43.08     14.62 o 
  -2  -4   3     5303.19     5164.59    237.50 o 
  -1  -4   3      625.22      654.22     23.60 o 
   0  -4   3     3012.00     3419.07    102.25 o 
   1  -4   3     6014.42     6389.38    187.96 o 
   2  -4   3      331.16      351.57     16.58 o 
   3  -4   3     4375.41     4571.54    277.92 o 
   4  -4   3     3811.49     3865.64    116.00 o 
   5  -4   3        5.72        0.48      9.05 o 
   6  -4   3     2997.25     3074.44    122.75 o 
  -6  -3   3     2429.76     2756.27    132.71 o 
  -5  -3   3      573.31      578.43     28.51 o 
  -4  -3   3     3555.27     3646.77    121.84 o 
  -3  -3   3     5821.26     6213.71    203.14 o 
  -2  -3   3       96.12      100.69      9.28 o 
  -1  -3   3     8228.79     8478.61    247.74 o 
   0  -3   3     5824.64     6025.97    176.64 o 
   1  -3   3     3807.27     4185.98    124.26 o 
   2  -3   3    10939.29    11003.34    818.89 o 
   3  -3   3      427.64      428.61     17.54 o 
   4  -3   3     2697.52     2899.85     87.29 o 
   5  -3   3     3553.05     4069.06    118.51 o 
   6  -3   3      266.34      284.10     19.15 o 
   7  -3   3     1936.76     2014.89    101.93 o 
   8  -3   3      725.54      823.80     53.12 o 
  -6  -2   3       55.82       72.23     14.00 o 
  -5  -2   3     3144.49     3163.24    106.88 o 
  -4  -2   3     3128.09     3055.80    125.67 o 
  -3  -2   3     1371.62     1451.33     50.71 o 
  -2  -2   3     8206.62     8449.60    424.90 o 
  -1  -2   3     1848.81     2020.28     92.57 o 
   0  -2   3     8958.23     8584.05    250.01 o 
   1  -2   3     6609.19     6129.03    187.73 o 
   2  -2   3      627.39      615.73     21.47 o 
   3  -2   3    12311.88    13011.82    378.19 o 
   4  -2   3     2094.55     2445.92     62.51 o 
   5  -2   3     3760.82     4301.45    107.82 o 
   6  -2   3     6670.78     7041.45    229.51 o 
   7  -2   3      159.16      145.70     27.78 o 
   8  -2   3     1117.16     1244.50     69.69 o 
  -7  -1   3      831.41      896.49     59.30 o 
  -6  -1   3     2201.51     2182.95     76.00 o 
  -5  -1   3       36.08       49.14     13.87 o 
  -4  -1   3     1454.33     1491.73     78.48 o 
  -3  -1   3     5199.55     5224.96    170.42 o 
  -2  -1   3     1169.18     1308.27     63.44 o 
  -1  -1   3     8447.25     8529.42    275.89 o 
   0  -1   3     2824.21     2639.40     87.61 o 
   1  -1   3     3357.54     3143.70    144.64 o 
   2  -1   3     8536.73     8167.46    270.21 o 
   3  -1   3     2292.81     2582.80     77.27 o 
   4  -1   3     6357.82     7023.23    174.29 o 
   5  -1   3     4105.83     4624.73    151.48 o 
   6  -1   3     1142.35     1154.19     44.38 o 
   7  -1   3     4469.14     4477.11    148.28 o 
   8  -1   3      525.43      547.77     36.72 o 
  -7   0   3      565.52      602.81     45.34 o 
  -6   0   3      562.93      576.18     40.36 o 
  -5   0   3     6110.38     5542.77    181.70 o 
  -4   0   3       57.77       59.37      7.83 o 
  -3   0   3     4370.31     4255.94    138.98 o 
  -2   0   3     5640.45     5442.56    176.61 o 
  -1   0   3       67.51       58.24      9.84 o 
   0   0   3     2673.56     2462.70     81.98 o 
   1   0   3     2352.76     2131.75     97.72 o 
   2   0   3      612.33      592.48     30.07 o 
   3   0   3     8238.46     9805.04    441.44 o 
   4   0   3       87.76       84.23      7.31 o 
   5   0   3     1686.57     1629.55     82.65 o 
   6   0   3     2756.78     2628.50    127.04 o 
   7   0   3      302.61      313.13     17.29 o 
   8   0   3     2990.89     2853.35     97.19 o 
  -7   1   3     1050.71     1067.36     62.79 o 
  -6   1   3     1391.83     1232.45     67.74 o 
  -5   1   3      115.89      133.51     17.97 o 
  -4   1   3     6090.40     5417.62    176.60 o 
  -3   1   3      845.48      887.78     44.60 o 
  -2   1   3     7868.59     7901.69    283.03 o 
  -1   1   3     8326.09     7983.93    258.27 o 
   0   1   3     1579.16     1518.87     51.54 o 
   1   1   3    22528.29    22773.53   1020.45 o 
   2   1   3     3542.50     4503.85    203.57 o 
   3   1   3      728.95      817.88     40.36 o 
   4   1   3     9937.77    10449.02    470.13 o 
   5   1   3     1170.41     1062.78     52.27 o 
   6   1   3     1135.68     1022.15     37.46 o 
   7   1   3     1682.42     1554.33     55.00 o 
   8   1   3      147.34      121.58     17.34 o 
  -7   2   3      138.44      149.99     23.40 o 
  -6   2   3     1743.57     1477.53     77.84 o 
  -5   2   3     2515.85     2339.58    115.54 o 
  -4   2   3       45.98       50.18     13.33 o 
  -3   2   3     3519.03     3119.85    228.57 o 
  -2   2   3     8279.08     8599.74    400.61 o 
  -1   2   3     2864.07     2713.16    130.19 o 
   0   2   3    15535.82    13879.68    644.15 o 
   1   2   3     6034.37     8510.71    381.96 o 
   2   2   3     7106.94     8403.06    227.74 o 
   3   2   3     9026.11     9456.31    256.33 o 
   4   2   3      201.34      188.22      8.73 o 
   5   2   3     7880.55     6952.40    464.88 o 
   6   2   3     1898.78     1618.34     77.47 o 
   7   2   3     1081.77     1010.46     51.86 o 
   8   2   3     1288.67     1160.85     59.82 o 
  -7   3   3     1719.16     1706.56     90.97 o 
  -6   3   3      740.90      712.35     45.20 o 
  -5   3   3     1055.68      899.24     51.04 o 
  -4   3   3     3829.58     3511.33    168.01 o 
  -3   3   3      205.22      217.53     18.94 o 
  -2   3   3     5045.62     5152.41    242.47 o 
  -1   3   3     4257.22     4035.67    191.67 o 
   0   3   3     2531.92     2469.68    119.84 o 
   1   3   3    12591.88    15265.87    356.21 o 
   2   3   3     5118.83     5707.99    154.81 o 
   3   3   3     3183.72     3024.74     83.41 o 
   4   3   3    12606.06    11916.26    324.26 o 
   5   3   3        4.14        9.51      7.91 o 
   6   3   3     3237.38     3001.09     84.13 o 
   7   3   3     2290.92     2062.26     59.67 o 
   8   3   3       43.31       48.35     16.74 o 
  -6   4   3     1587.41     1535.26     81.33 o 
  -5   4   3     2772.95     2491.03    122.78 o 
  -4   4   3      722.66      695.85     24.67 o 
  -3   4   3     9100.62     8971.95    265.90 o 
  -2   4   3     1937.18     1986.57     98.04 o 
  -1   4   3     4310.88     4116.80    195.96 o 
   0   4   3    11299.29    10208.86    476.48 o 
   1   4   3       54.53       72.84     17.35 o 
   2   4   3    12837.03    11949.72    535.93 o 
   3   4   3     2193.31     1955.64     90.71 o 
   4   4   3     1244.59     1153.67     56.07 o 
   5   4   3     4481.28     4438.40    153.79 o 
   6   4   3      209.73      205.10     12.01 o 
   7   4   3     1993.00     1997.74     78.78 o 
  -6   5   3      454.19      435.17     36.36 o 
  -5   5   3     1359.68     1262.72     68.09 o 
  -4   5   3     3436.70     3374.30    102.14 o 
  -3   5   3       17.38       14.31      6.79 o 
  -2   5   3     5945.19     5854.07    213.98 o 
  -1   5   3     3394.85     3336.60    160.77 o 
   0   5   3     1184.64     1009.72     58.59 o 
   1   5   3    10623.03    11960.69    707.38 o 
   2   5   3       31.06       25.40      8.47 o 
   3   5   3     7401.13     6661.78    301.00 o 
   4   5   3     2860.49     2483.62    115.52 o 
   5   5   3      365.56      321.83     22.83 o 
   6   5   3     3174.63     3757.75    133.42 o 
   7   5   3      509.70      583.77     25.41 o 
  -5   6   3      291.19      310.27     28.66 o 
  -4   6   3     1466.82     1484.33     48.14 o 
  -3   6   3     2907.14     2873.46     88.07 o 
  -2   6   3      221.39      230.70     15.29 o 
  -1   6   3     6376.98     6414.98    190.80 o 
   0   6   3     2990.42     2859.12    271.64 o 
   1   6   3      438.42      486.44     39.13 o 
   2   6   3     3267.73     3376.70    154.74 o 
   3   6   3     1749.50     1560.61     74.92 o 
   4   6   3     1865.88     1575.22     76.18 o 
   5   6   3     2140.81     1812.86     87.34 o 
  -5   7   3     1956.13     2054.71     85.05 o 
  -4   7   3      930.31      945.27     43.17 o 
  -3   7   3     1143.70     1087.90     47.60 o 
  -2   7   3     3677.72     3594.77    141.32 o 
  -1   7   3       23.13       24.43     10.36 o 
   0   7   3     2611.64     2812.08    111.63 o 
   1   7   3     2603.28     2777.73    110.28 o 
   2   7   3      809.59      895.63     39.99 o 
   3   7   3     1967.45     1811.92     87.17 o 
   4   7   3      782.10      613.34     36.87 o 
   5   7   3      637.28      521.79     34.19 o 
  -3   8   3     1146.23     1230.02     54.27 o 
  -2   8   3      751.20      710.54     35.42 o 
  -1   8   3     4107.63     4197.96    165.06 o 
   0   8   3      353.78      353.81     23.26 o 
   1   8   3     1492.56     1561.49     65.85 o 
   2   8   3     3906.46     3951.02    155.22 o 
  -1   9   3       16.12       14.59     15.79 o 
   0   9   3     2524.72     2864.58    116.37 o 
   1   9   3      641.24      766.36     39.96 o 
   2   9   3      531.74      556.84     33.10 o 
  -2  -7   4      785.86      742.47     55.44 o 
  -1  -7   4      197.26      203.51     32.33 o 
   0  -7   4     1686.98     1723.74     61.25 o 
   1  -7   4      367.86      359.89     21.16 o 
   2  -7   4     1116.09     1049.08     40.14 o 
   3  -7   4     1490.80     1249.67     56.38 o 
   4  -7   4       36.29       27.55     15.82 o 
  -3  -6   4      133.83      139.49     26.63 o 
  -2  -6   4     2089.21     1937.33    100.78 o 
  -1  -6   4     2229.41     2161.79    110.62 o 
   0  -6   4      295.51      299.01     17.88 o 
   1  -6   4     3724.55     3814.36    136.11 o 
   2  -6   4     1194.74     1202.35     88.32 o 
   3  -6   4     1278.14     1320.93     83.70 o 
   4  -6   4     2040.68     1955.17    135.93 o 
   5  -6   4       78.52       73.84     16.19 o 
   6  -6   4     1150.28     1095.00     52.92 o 
  -4  -5   4      160.88      170.13     27.32 o 
  -3  -5   4     3013.45     2921.79    141.81 o 
  -2  -5   4     1313.62     1149.95     64.51 o 
  -1  -5   4     1397.93     1539.24     81.56 o 
   0  -5   4     5714.83     5925.93    175.79 o 
   1  -5   4      126.01      158.34     13.26 o 
   2  -5   4     2793.37     2994.39     92.49 o 
   3  -5   4     2407.94     2412.47    130.39 o 
   4  -5   4      316.18      335.14     19.37 o 
   5  -5   4     3305.58     3020.58    107.23 o 
   6  -5   4      137.45      135.43     18.71 o 
  -5  -4   4     1286.12     1613.82     86.57 o 
  -4  -4   4     1622.79     1767.75     90.51 o 
  -3  -4   4      148.53      153.65     21.46 o 
  -2  -4   4     4422.94     4644.03    216.16 o 
  -1  -4   4     1275.12     1361.74     44.27 o 
   0  -4   4     1168.67     1297.20     42.59 o 
   1  -4   4     5391.40     6004.43    177.80 o 
   2  -4   4      389.62      412.95     19.34 o 
   3  -4   4     5085.67     5405.83    470.50 o 
   4  -4   4     3829.30     4005.50    250.81 o 
   5  -4   4        5.79        4.17     10.06 o 
   6  -4   4     3048.87     2846.85     88.02 o 
  -5  -3   4      806.87      809.93     50.38 o 
  -4  -3   4     1230.36     1415.28     73.29 o 
  -3  -3   4     6079.05     6877.99    314.45 o 
  -2  -3   4      129.45      170.38     19.88 o 
  -1  -3   4     5621.26     5925.83    271.88 o 
   0  -3   4     5045.35     5221.24    154.26 o 
   1  -3   4       76.00       82.67     18.77 o 
   2  -3   4     4602.92     4602.14    238.35 o 
   3  -3   4     2096.10     2131.18    113.96 o 
   4  -3   4     3757.33     4146.82    123.37 o 
   5  -3   4     3150.89     3339.81    101.01 o 
   6  -3   4      170.09      184.06     13.82 o 
   7  -3   4     2217.29     2172.11    106.02 o 
  -6  -2   4      110.80      122.93     18.98 o 
  -5  -2   4     2347.63     2569.19     89.18 o 
  -4  -2   4     1382.14     1450.59     55.64 o 
  -3  -2   4       36.78       35.03     10.04 o 
  -2  -2   4     4402.46     4868.64    175.78 o 
  -1  -2   4      905.94     1001.78     70.92 o 
   0  -2   4     5808.65     6193.03    202.35 o 
   1  -2   4    10331.22     9536.05    278.80 o 
   2  -2   4       63.88       59.20      8.17 o 
   3  -2   4     4623.11     4616.53    136.73 o 
   4  -2   4     3397.16     3751.06    112.10 o 
   5  -2   4     1279.03     1348.89     43.72 o 
   6  -2   4     5773.49     6477.35    295.51 o 
   7  -2   4      240.31      273.04     34.43 o 
   8  -2   4      903.75      854.01     49.52 o 
  -6  -1   4     1587.91     1616.16     88.34 o 
  -5  -1   4       12.23       13.81     11.49 o 
  -4  -1   4     2721.59     2907.93    191.60 o 
  -3  -1   4     2836.28     3124.80    104.19 o 
  -2  -1   4        3.98       11.65      7.51 o 
  -1  -1   4     3910.95     3807.42    125.35 o 
   0  -1   4     4979.13     4946.14    161.56 o 
   1  -1   4     3543.21     3106.42    102.62 o 
   2  -1   4    11296.89    10886.85    490.21 o 
   3  -1   4     2911.35     3399.33    156.37 o 
   4  -1   4     4163.14     4585.96    209.63 o 
   5  -1   4     2965.21     3580.81    165.64 o 
   6  -1   4      401.68      445.56     29.75 o 
   7  -1   4     3405.03     3604.47    167.67 o 
   8  -1   4      209.03      199.11     22.43 o 
  -6   0   4      403.02      408.25     34.70 o 
  -5   0   4     3205.58     3104.16    152.25 o 
  -4   0   4      541.88      532.57     23.42 o 
  -3   0   4     2849.20     3038.58    100.96 o 
  -2   0   4     9191.64     9639.84    311.93 o 
  -1   0   4      265.63      268.98     14.98 o 
   0   0   4     1882.21     1652.37     56.83 o 
   1   0   4     2728.37     2441.47     80.53 o 
   2   0   4     2491.32     2614.81    120.12 o 
   3   0   4    14797.13    17929.93    804.58 o 
   4   0   4     1280.62     1581.23     75.95 o 
   5   0   4     3951.00     4459.57    204.34 o 
   6   0   4     3206.40     3577.98    165.52 o 
   7   0   4       11.72       13.73     12.90 o 
   8   0   4     2366.48     2316.41    110.85 o 
  -6   1   4     1623.57     1584.15     85.28 o 
  -5   1   4       14.81       15.30     16.08 o 
  -4   1   4     5434.47     5202.21    246.97 o 
  -3   1   4     1509.65     1492.45     92.24 o 
  -2   1   4     4744.90     4771.31    155.10 o 
  -1   1   4    17581.22    18211.56    586.25 o 
   0   1   4     2671.24     2608.24     86.79 o 
   1   1   4    14307.77    13420.49    431.93 o 
   2   1   4     8865.43    10247.86    460.52 o 
   3   1   4     1831.42     2361.55    109.54 o 
   4   1   4    11966.66    14193.70    637.94 o 
   5   1   4     1434.82     1500.50     72.35 o 
   6   1   4     1259.77     1250.16     61.88 o 
   7   1   4     2866.32     2798.47    130.96 o 
   8   1   4       14.79        9.10     14.22 o 
  -6   2   4     1044.91     1005.17     59.93 o 
  -5   2   4     3722.80     3483.21    169.55 o 
  -4   2   4      161.08      169.04     20.34 o 
  -3   2   4     3806.16     3777.43    180.68 o 
  -2   2   4     6416.68     6314.26    296.89 o 
  -1   2   4      953.58      926.21     51.15 o 
   0   2   4    19298.88    17267.68    801.26 o 
   1   2   4     4141.21     4513.79    146.77 o 
   2   2   4     8793.88    11259.38    505.46 o 
   3   2   4     6708.01     7835.58    353.21 o 
   4   2   4      341.98      376.16     23.11 o 
   5   2   4     8820.25     8756.99    395.18 o 
   6   2   4     2308.45     2081.23     98.29 o 
   7   2   4     1310.25     1242.04     62.13 o 
   8   2   4     1857.37     1555.49     76.92 o 
  -6   3   4      819.59      826.95     53.21 o 
  -5   3   4     1011.34      922.32     54.58 o 
  -4   3   4     3768.00     3701.19    178.37 o 
  -3   3   4      813.23      844.25     49.12 o 
  -2   3   4     4728.32     4781.91    227.05 o 
  -1   3   4     8279.22     7662.80    359.68 o 
   0   3   4     1217.95     1096.71     59.10 o 
   1   3   4    17431.36    21464.88   1418.63 o 
   2   3   4     4588.37     5627.03    253.92 o 
   3   3   4     2128.66     2286.34     63.82 o 
   4   3   4     8811.35     8759.24    238.47 o 
   5   3   4       68.06       72.08      7.27 o 
   6   3   4     3000.55     2751.87    128.33 o 
   7   3   4     2025.45     1784.40     86.45 o 
   8   3   4      232.06      205.97     21.37 o 
  -6   4   4     1146.02     1168.63     67.94 o 
  -5   4   4     2762.01     2641.96    131.51 o 
  -4   4   4      381.07      390.89     32.70 o 
  -3   4   4     7837.05     7993.32    375.24 o 
  -2   4   4     2720.37     2868.61    140.09 o 
  -1   4   4     3504.07     3359.77    162.80 o 
   0   4   4     5870.75     5301.96    251.83 o 
   1   4   4      284.70      346.78     11.14 o 
   2   4   4     7993.42     9209.93    249.97 o 
   3   4   4     3685.34     3972.82    109.14 o 
   4   4   4     1331.62     1411.60     40.91 o 
   5   4   4     3439.86     3464.96     95.96 o 
   6   4   4      313.21      303.20     14.78 o 
   7   4   4     1017.99      939.63     31.00 o 
  -6   5   4      228.22      248.54     30.15 o 
  -5   5   4      624.19      607.99     43.28 o 
  -4   5   4     2713.74     2765.94     85.24 o 
  -3   5   4        6.57       10.31      6.90 o 
  -2   5   4     5963.90     6247.49    295.37 o 
  -1   5   4     2381.15     2327.02    116.60 o 
   0   5   4     1754.83     1516.98     81.79 o 
   1   5   4     8175.30     8907.84    417.44 o 
   4   5   4     4154.58     5032.48    174.27 o 
   5   5   4       35.34       39.43     10.29 o 
   6   5   4     2201.50     2508.90     72.99 o 
   7   5   4      807.73      932.13     33.16 o 
  -5   6   4      443.71      473.36     39.85 o 
  -4   6   4     1696.95     1758.26     56.75 o 
  -3   6   4     1919.72     2074.69     65.48 o 
  -2   6   4      264.99      295.99     15.13 o 
  -1   6   4     4905.88     4662.68    223.62 o 
   0   6   4     3118.35     2853.16    142.41 o 
   1   6   4      415.68      379.99     32.24 o 
   2   6   4     4793.52     5485.48    260.78 o 
   3   6   4      378.42      349.41     23.46 o 
   4   6   4      682.83      599.95     33.76 o 
   5   6   4     2434.19     3878.70    140.06 o 
   6   6   4        6.38       17.28     17.72 o 
  -4   7   4     1579.05     1619.48     68.11 o 
  -3   7   4     1099.91     1065.24     47.14 o 
  -2   7   4     2872.16     2880.11    114.54 o 
  -1   7   4       58.54       68.46     11.84 o 
   0   7   4     2984.94     3165.04    125.10 o 
   4   7   4     1475.34     1258.09     63.14 o 
  -3   8   4     2294.83     2260.94     92.66 o 
  -2   8   4      285.01      281.52     20.88 o 
  -1   8   4     3803.97     3915.23    154.59 o 
   0   8   4      566.03      557.04     30.35 o 
   1   8   4      877.47     1014.75     46.46 o 
   2   8   4     3269.39     3648.87    144.58 o 
  -1   9   4       53.04       58.02     17.05 o 
   0   9   4     2179.14     2380.97     98.44 o 
   1   9   4      991.08     1100.46     51.49 o 
   2   9   4      406.56      439.03     29.67 o 
   0  -7   5     1735.31     1702.35     97.41 o 
   1  -7   5      285.21      300.12     44.78 o 
   2  -7   5      593.37      589.07     28.85 o 
   3  -7   5     2052.38     1922.35    161.76 o 
  -2  -6   5     1731.56     1742.75     96.03 o 
  -1  -6   5     1778.46     1900.06    102.96 o 
   0  -6   5       16.40       21.11     12.92 o 
   1  -6   5     2863.16     2933.49     92.00 o 
   2  -6   5     1452.34     1466.05    113.80 o 
   3  -6   5      436.24      439.85     70.89 o 
   4  -6   5     1672.04     1552.94     79.34 o 
   5  -6   5      473.59      463.38     30.75 o 
  -3  -5   5     1973.04     2101.62    108.91 o 
  -2  -5   5      631.82      701.82     49.66 o 
  -1  -5   5      510.83      504.74     40.28 o 
   0  -5   5     4165.03     4368.91    131.90 o 
   1  -5   5        2.44        7.88     10.80 o 
   2  -5   5     2727.30     3028.46    163.86 o 
   3  -5   5     2530.80     2594.89    149.16 o 
   4  -5   5      361.26      372.66     32.64 o 
   5  -5   5     2091.69     1843.15    101.14 o 
   6  -5   5      712.49      646.01     36.16 o 
  -4  -4   5     1239.17     1491.43     82.30 o 
  -3  -4   5       54.02       33.53     21.03 o 
  -2  -4   5     3911.12     4330.61    204.46 o 
  -1  -4   5     1598.01     1675.61     88.25 o 
   0  -4   5      380.88      407.77     19.18 o 
   1  -4   5     5805.96     6100.82    320.86 o 
   2  -4   5      917.86      948.79     70.63 o 
   3  -4   5     2548.88     2626.35     81.85 o 
   4  -4   5     6488.02     6059.34    339.71 o 
   5  -4   5        5.83        3.56     10.73 o 
   6  -4   5     2996.02     2728.74     91.39 o 
   7  -4   5      606.48      524.34     42.62 o 
  -5  -3   5      932.28     1155.44     68.43 o 
  -4  -3   5      341.87      406.51     33.99 o 
  -3  -3   5     2765.27     3162.52    151.27 o 
  -2  -3   5      832.28      901.73     53.64 o 
  -1  -3   5     2996.07     3125.67    149.30 o 
   0  -3   5     4160.83     4749.22    221.16 o 
   1  -3   5       57.58       66.65      9.20 o 
   2  -3   5     4067.71     3927.77    117.94 o 
   3  -3   5     2630.85     2389.25     73.98 o 
   4  -3   5     2295.80     2390.20     74.04 o 
   5  -3   5     4490.15     4530.10    168.41 o 
   6  -3   5      322.39      299.17     27.66 o 
   7  -3   5     2896.12     2873.05    137.94 o 
  -5  -2   5     2259.39     2711.93    131.28 o 
  -4  -2   5     2271.37     2535.72    171.27 o 
  -3  -2   5      446.53      502.72     26.42 o 
  -2  -2   5     3276.11     3752.98    125.43 o 
  -1  -2   5      966.61     1108.76     61.43 o 
   0  -2   5     2301.94     2496.29    119.95 o 
   1  -2   5    10696.89    10672.44    483.46 o 
   2  -2   5        4.33       22.60     14.45 o 
   3  -2   5     5178.93     4925.44    226.20 o 
   4  -2   5     2992.72     3144.38    147.24 o 
   5  -2   5      736.68      788.38     45.57 o 
   6  -2   5     3428.70     3946.33    184.00 o 
   7  -2   5      618.74      618.34     40.62 o 
   8  -2   5     1100.87     1137.05     62.85 o 
  -6  -1   5     1031.93     1211.20     75.01 o 
  -5  -1   5        9.62       18.76     13.24 o 
  -4  -1   5     2866.71     3123.36    245.95 o 
  -3  -1   5     5129.46     5703.17    267.78 o 
  -2  -1   5        8.04       10.53      9.71 o 
  -1  -1   5     8046.41     8297.15    425.76 o 
   0  -1   5     5171.48     5431.28    177.96 o 
   1  -1   5     3472.93     2929.30     97.32 o 
   2  -1   5     9554.83     8477.01    383.51 o 
   3  -1   5      258.82      248.54     18.85 o 
   4  -1   5     4530.60     4981.51    228.23 o 
   5  -1   5     2711.19     3343.80    156.08 o 
   6  -1   5      733.26      841.16     47.55 o 
   7  -1   5     2769.29     3157.49    148.99 o 
   8  -1   5      153.59      142.64     21.63 o 
  -6   0   5      114.86      148.13     29.35 o 
  -5   0   5     1901.26     1936.79    101.96 o 
  -4   0   5      172.71      167.87     13.60 o 
  -3   0   5     1648.98     1837.76     64.02 o 
  -2   0   5     8899.33     9328.68    302.73 o 
  -1   0   5       24.24       47.05     14.88 o 
   0   0   5    10727.39    11294.49    365.63 o 
   1   0   5     5600.37     4702.95    153.75 o 
   2   0   5     2097.92     1931.38     90.71 o 
   3   0   5    15369.80    17292.48    776.57 o 
   4   0   5     1273.22     1464.83     71.98 o 
   5   0   5     4664.29     5869.24    268.16 o 
   6   0   5     3876.70     4621.31    213.07 o 
   7   0   5        7.69       13.10     15.45 o 
   8   0   5     1751.71     1751.36     87.14 o 
  -6   1   5     1575.57     1596.77     89.11 o 
  -5   1   5       65.83       70.34     21.66 o 
  -4   1   5     3765.29     3670.15    178.54 o 
  -3   1   5     1804.99     1887.10     96.26 o 
  -2   1   5     3573.05     3601.87    119.25 o 
  -1   1   5    10914.60    11090.63    358.80 o 
   0   1   5      973.68      912.66     34.27 o 
   1   1   5    10370.28     9380.63    303.13 o 
   2   1   5     7926.80     7944.66    357.93 o 
   3   1   5       15.19        9.27      8.95 o 
   4   1   5     8596.55    10934.17    493.16 o 
   5   1   5     1205.45     1296.08     64.65 o 
   6   1   5     1021.72     1094.82     56.30 o 
   7   1   5     3237.79     3303.55    154.22 o 
   8   1   5      135.72      123.33     19.17 o 
  -6   2   5      368.94      406.39     37.39 o 
  -5   2   5     4082.98     4079.64    199.13 o 
  -4   2   5      712.85      719.27     47.12 o 
  -3   2   5     2524.55     2544.69    126.53 o 
  -2   2   5     5125.71     5418.05    257.29 o 
  -1   2   5      797.68      848.29     49.86 o 
   0   2   5     9190.85     8003.85    259.33 o 
   1   2   5     2444.42     2189.85     72.55 o 
   2   2   5    14347.33    17171.04    769.73 o 
   3   2   5     5324.88     6908.46    312.56 o 
   4   2   5        0.68       10.38      9.50 o 
   5   2   5     4139.97     4267.84    195.53 o 
   6   2   5     2940.96     2784.53    130.08 o 
   7   2   5      488.62      436.75     29.47 o 
   8   2   5     2225.26     1987.94     96.61 o 
  -6   3   5      930.15     1015.70     65.31 o 
  -5   3   5      366.20      410.86     35.24 o 
  -4   3   5     4793.49     5025.10    240.90 o 
  -3   3   5     1301.31     1450.33     77.90 o 
  -2   3   5     2557.57     2698.97    133.65 o 
  -1   3   5    10070.52    10510.35    491.73 o 
   0   3   5        3.74        9.67     13.93 o 
   1   3   5     6950.41     6964.24    225.81 o 
   2   3   5     4740.88     5941.85    268.39 o 
   3   3   5     1435.13     1801.05     84.59 o 
   4   3   5     9381.39    10077.47    454.00 o 
   5   3   5      264.48      246.28     20.25 o 
   6   3   5     1553.39     1462.34     71.63 o 
   7   3   5     2081.18     1830.23     88.57 o 
   8   3   5      130.71      109.25     18.28 o 
  -6   4   5     1312.42     1500.79     86.05 o 
  -5   4   5     1987.22     2033.71    106.96 o 
  -4   4   5       98.51      133.05     24.26 o 
  -3   4   5     4923.40     5296.64    253.14 o 
  -2   4   5     3397.19     3592.52    174.96 o 
  -1   4   5     2597.16     2713.33    134.51 o 
   0   4   5     5020.56     4758.71    227.74 o 
   1   4   5      506.50      552.81     22.63 o 
   2   4   5     2368.23     2579.70     85.92 o 
   3   4   5     2623.74     2946.31    135.51 o 
   4   4   5       65.14      106.08     13.22 o 
   5   4   5     7223.06     7154.85    324.46 o 
   6   4   5      702.10      702.65     40.22 o 
   7   4   5      613.88      601.06     37.22 o 
  -5   5   5     1003.42      989.12     62.96 o 
  -4   5   5     3007.12     3131.74    155.42 o 
  -3   5   5      357.60      424.70     35.39 o 
  -2   5   5     4873.79     5096.82    244.36 o 
  -1   5   5     2093.81     2084.80    107.31 o 
   0   5   5     1666.86     1655.38     88.91 o 
   1   5   5     8420.40     8796.99    413.34 o 
   2   5   5     1173.01     1389.68     35.19 o 
   3   5   5     2599.59     2939.98     82.25 o 
   4   5   5     1692.58     1930.43     55.57 o 
   5   5   5       42.84       54.12     10.34 o 
   6   5   5     2149.63     2285.21     66.94 o 
   7   5   5     1383.65     1502.33     77.78 o 
  -5   6   5      756.79      852.41     58.76 o 
  -4   6   5     1198.22     1161.59     40.92 o 
  -3   6   5     3721.35     3875.42    226.75 o 
  -2   6   5       51.82       60.02     23.83 o 
  -1   6   5     3788.32     3690.55    181.00 o 
   0   6   5     2688.23     2436.61    125.04 o 
   1   6   5      451.30      432.51     36.05 o 
   2   6   5     6432.44     7472.59    353.10 o 
   3   6   5     1346.15     1893.00     55.80 o 
   4   6   5     1605.22     2306.15     75.25 o 
   5   6   5     2453.59     3472.83     99.79 o 
   6   6   5        4.37       13.98     16.52 o 
  -4   7   5      855.13      955.10     36.59 o 
  -3   7   5      361.44      347.47     23.82 o 
  -2   7   5     3002.79     2973.16    130.03 o 
  -1   7   5      643.72      622.63     49.23 o 
   0   7   5     2978.48     2531.19    130.25 o 
   1   7   5     2951.24     2545.69    131.28 o 
   2   7   5       46.43       50.72     25.00 o 
   3   7   5     3958.75     4401.07    214.30 o 
   5   7   5      496.24     1190.06     67.74 o 
  -3   8   5     1635.84     1647.91     70.23 o 
  -2   8   5       44.00       45.40     13.99 o 
  -1   8   5     2593.75     2539.37    102.87 o 
   0   8   5     1231.77     1215.60     53.70 o 
   1   8   5      331.65      354.27     24.14 o 
  -1   9   5       15.54       23.72     16.56 o 
   0   9   5     1805.75     2092.84     87.97 o 
   1   9   5     1635.53     1745.15     75.47 o 
   2   9   5      200.08      244.51     24.06 o 
  -1  -6   6     1063.40     1206.62     78.67 o 
   0  -6   6       94.82       83.05     32.07 o 
   1  -6   6     1912.21     1925.47    145.01 o 
   2  -6   6     2128.83     2121.03    193.56 o 
   3  -6   6       99.21      118.42     25.20 o 
   4  -6   6     1751.79     1629.91    117.83 o 
  -2  -5   6     1074.97     1235.80     74.64 o 
  -1  -5   6      780.17      803.69     57.24 o 
   0  -5   6     2618.74     2802.50    140.46 o 
   1  -5   6       52.91       83.42     37.49 o 
   2  -5   6     2597.53     2653.69    260.88 o 
   3  -5   6     3037.33     2538.46    104.07 o 
   4  -5   6      112.96      118.08     15.58 o 
   5  -5   6     2128.16     1760.46    121.42 o 
   6  -5   6      578.50      498.75     35.32 o 
  -3  -4   6       89.12       82.39     27.03 o 
  -2  -4   6     1749.66     1937.53    101.76 o 
  -1  -4   6     3834.11     4326.17    205.74 o 
   0  -4   6      128.87      138.77     26.15 o 
   1  -4   6     6396.88     6901.22    319.03 o 
   2  -4   6      642.31      683.09     92.60 o 
   3  -4   6     1688.75     1480.68    127.56 o 
   4  -4   6     5083.13     4154.33    126.43 o 
   5  -4   6       23.89       17.11     12.06 o 
   6  -4   6     2546.72     2439.53    122.67 o 
   7  -4   6      498.92      450.79     39.22 o 
  -4  -3   6      232.37      235.95     32.50 o 
  -3  -3   6     2375.56     2808.45    138.03 o 
  -2  -3   6      365.92      372.81     34.19 o 
  -1  -3   6     1558.00     1707.73     89.40 o 
   0  -3   6     3127.25     3653.13    173.50 o 
   1  -3   6      117.36      165.46     24.89 o 
   2  -3   6     4167.02     4000.62    188.44 o 
   3  -3   6     2246.34     1960.51     99.38 o 
   4  -3   6     1919.55     1874.94     95.35 o 
   5  -3   6     4060.46     3939.81    185.55 o 
   6  -3   6      332.24      357.02     32.44 o 
   7  -3   6     1760.62     1815.55     93.46 o 
  -5  -2   6     1051.29     1363.73     77.78 o 
  -4  -2   6     1187.58     1433.02     77.55 o 
  -3  -2   6      325.02      362.54     31.75 o 
  -2  -2   6     5172.09     5786.86    267.51 o 
  -1  -2   6      319.42      426.88     33.50 o 
   0  -2   6     3093.51     3580.41    168.70 o 
   1  -2   6     6080.38     6223.83    285.61 o 
   2  -2   6       45.09       39.88     17.31 o 
   3  -2   6     4197.68     4020.88    187.29 o 
   4  -2   6     2420.65     2396.88    115.49 o 
   5  -2   6      493.08      554.12     38.51 o 
   6  -2   6     2069.85     2337.92    114.51 o 
   7  -2   6      635.81      619.34     43.31 o 
   8  -2   6      630.51      651.36     46.34 o 
  -5  -1   6      597.50      701.39     57.33 o 
  -4  -1   6     1664.21     1837.97     67.32 o 
  -3  -1   6     3496.93     3983.24    198.86 o 
  -2  -1   6       19.17       26.59     12.55 o 
  -1  -1   6     6041.51     6176.52    371.45 o 
   0  -1   6     5123.42     5754.37    189.13 o 
   1  -1   6     4298.53     3969.76    131.60 o 
   2  -1   6     8109.80     6840.39    222.94 o 
   3  -1   6       36.58       61.59     14.22 o 
   4  -1   6     4893.89     5658.67    259.35 o 
   5  -1   6     2760.28     3296.72    155.22 o 
   6  -1   6      238.76      294.48     26.80 o 
   7  -1   6     2767.20     3254.52    154.82 o 
   8  -1   6      407.30      513.24     39.31 o 
  -5   0   6     2033.61     2179.69    115.83 o 
  -4   0   6     1127.17     1174.92     70.00 o 
  -3   0   6      371.59      442.47     23.61 o 
  -2   0   6     6843.45     7269.52    237.85 o 
  -1   0   6       92.12      104.81     19.25 o 
   0   0   6     6593.15     6908.56    225.58 o 
   1   0   6     8581.15     6702.85    218.48 o 
   2   0   6     1265.42     1179.47     41.59 o 
   3   0   6     9052.16     9400.77    424.73 o 
   4   0   6     3246.63     3840.94    177.88 o 
   5   0   6     3239.46     4184.34    194.33 o 
   6   0   6     4868.77     6118.18    280.89 o 
   7   0   6       28.94       14.13     17.62 o 
   8   0   6     1608.49     1757.02     89.23 o 
  -5   1   6       38.45       58.44     25.57 o 
  -4   1   6     4736.78     4697.35    227.74 o 
  -3   1   6     3421.23     3540.05    173.33 o 
  -2   1   6      332.67      351.18     22.16 o 
  -1   1   6     9391.54    10093.88    327.47 o 
   0   1   6      784.63      818.94     32.17 o 
   1   1   6     2699.55     2257.56     75.90 o 
   2   1   6     7228.46     6898.20    224.02 o 
   3   1   6       26.80       32.64     11.01 o 
   4   1   6     5434.14     6948.96    316.14 o 
   5   1   6     1597.72     2023.01     98.12 o 
   6   1   6      528.22      611.79     37.79 o 
   7   1   6     4213.82     4531.72    209.92 o 
   8   1   6      439.88      428.91     33.84 o 
  -5   2   6     2794.51     3095.67    157.14 o 
  -4   2   6      514.87      506.32     42.42 o 
  -3   2   6     5696.65     5892.87    281.47 o 
  -2   2   6     5593.87     6144.59    292.11 o 
  -1   2   6      453.48      488.18     36.79 o 
   0   2   6     6602.11     6286.16    205.21 o 
   1   2   6     3607.15     3062.11    101.18 o 
   2   2   6     5784.89     5967.38    194.04 o 
   3   2   6     7305.20     9021.21    407.31 o 
   4   2   6      404.87      421.18     28.09 o 
   5   2   6     3853.70     4478.31    205.94 o 
   6   2   6     1942.11     1994.35     96.03 o 
   7   2   6       38.60       33.07     14.50 o 
   8   2   6     2452.15     2389.35    115.03 o 
  -5   3   6      364.72      413.66     39.36 o 
  -4   3   6     2861.63     3047.35    152.82 o 
  -3   3   6      454.58      515.99     42.00 o 
  -2   3   6     3056.18     3296.46    162.32 o 
  -1   3   6    11962.90    12472.89    582.84 o 
   0   3   6       63.46       74.52     17.28 o 
   1   3   6     5937.48     5409.97    175.87 o 
   2   3   6     4686.71     5179.75    169.41 o 
   3   3   6      662.29      830.18     43.40 o 
   4   3   6     5324.83     6008.82    273.11 o 
   5   3   6     1636.56     1655.18     80.07 o 
   6   3   6     2281.18     2252.64    106.99 o 
   7   3   6     2082.70     2063.89     99.35 o 
   8   3   6      140.18      135.37     20.00 o 
  -5   4   6     1445.52     1546.05     89.34 o 
  -4   4   6      155.39      158.94     29.04 o 
  -3   4   6     1810.93     1973.52    104.33 o 
  -2   4   6      307.41      337.05     32.58 o 
  -1   4   6     1883.23     1931.96    100.35 o 
   0   4   6     5952.93     5708.67    271.97 o 
   1   4   6      223.61      199.05     21.60 o 
   2   4   6     3476.81     3956.82    130.73 o 
   3   4   6     4217.17     5022.99    228.43 o 
   4   4   6       76.00       78.67     12.99 o 
   5   4   6     5035.57     4997.47    228.46 o 
   6   4   6     1602.33     1528.91     75.49 o 
   7   4   6      451.26      433.46     31.27 o 
  -5   5   6      679.21      711.97     56.93 o 
  -4   5   6     2969.19     3193.70    160.92 o 
  -3   5   6        2.61       15.59     25.29 o 
  -2   5   6     4100.58     4358.64    212.18 o 
  -1   5   6      614.54      621.26     46.74 o 
   0   5   6     1654.19     1638.56     88.85 o 
   1   5   6     5671.11     5584.06    266.79 o 
   2   5   6     1390.64     1477.53     79.16 o 
   3   5   6     2549.64     2730.07    126.76 o 
   4   5   6     3915.80     4301.69    197.42 o 
   5   5   6       19.85       14.05     15.02 o 
   6   5   6     2207.95     2219.80    107.33 o 
   7   5   6      979.52      947.55     54.27 o 
  -4   6   6      369.97      420.50     41.48 o 
  -3   6   6     3201.76     3433.80    171.39 o 
  -2   6   6     1321.37     1457.71     82.93 o 
  -1   6   6     1980.34     1998.87    106.42 o 
   0   6   6     2527.89     2422.02    125.56 o 
   1   6   6      234.52      275.92     31.61 o 
   2   6   6     6295.43     7083.76    336.31 o 
   3   6   6     1093.94     1369.02     76.95 o 
   4   6   6     1646.63     2172.83    105.62 o 
   5   6   6     3940.34     5253.45    243.10 o 
   6   6   6       94.41      133.94     27.61 o 
  -3   7   6      295.49      291.71     18.00 o 
  -2   7   6     2248.81     2281.68    120.04 o 
  -1   7   6     2851.09     2640.10    136.26 o 
   0   7   6      919.31      809.44     59.87 o 
   1   7   6     4269.30     3716.33    185.37 o 
   2   7   6      125.57      120.92     28.55 o 
   3   7   6     2886.27     3198.22    160.89 o 
  -2   8   6        9.85       10.67     13.25 o 
  -1   8   6     2765.50     2511.31    101.61 o 
   0   9   6     2784.05     2729.27    111.68 o 
   1   9   6     1778.98     1998.44     85.05 o 
   2   9   6       29.39       54.44     19.54 o 
   1  -6   7     1214.70     1378.95     83.88 o 
   2  -6   7     1450.04     1563.90     90.88 o 
   3  -6   7       75.71       87.93     17.67 o 
  -1  -5   7      138.07      173.19     34.10 o 
   0  -5   7     2168.44     2403.34    124.21 o 
   1  -5   7      108.42      114.80     29.81 o 
   2  -5   7     2036.89     2248.15    116.09 o 
   3  -5   7     2148.44     2201.29    114.89 o 
   4  -5   7      120.68      109.99     32.64 o 
  -2  -4   7     1647.60     1992.77    106.30 o 
  -1  -4   7     2626.71     3164.72    156.08 o 
   0  -4   7       91.40      120.95     27.66 o 
   1  -4   7     4119.34     4486.80    212.12 o 
   2  -4   7      718.92      816.08     54.73 o 
   3  -4   7      874.33      798.40     53.90 o 
   4  -4   7     2501.83     2115.59    109.54 o 
   5  -4   7        2.41       23.11     28.75 o 
   6  -4   7     1745.01     1637.39     92.26 o 
  -3  -3   7     1524.79     1905.92    101.87 o 
  -2  -3   7      727.92      877.75     58.87 o 
  -1  -3   7     2326.36     2822.24    138.83 o 
   0  -3   7     3048.37     3474.25    166.01 o 
   1  -3   7       21.92       27.15     20.65 o 
   2  -3   7     3189.17     3082.22    148.39 o 
   3  -3   7     2295.15     2051.99    103.82 o 
   4  -3   7      628.89      662.37     48.83 o 
   5  -3   7     2771.55     2566.61    126.93 o 
   6  -3   7      188.88      211.12     29.49 o 
   7  -3   7     1441.76     1464.23     81.53 o 
  -4  -2   7     1480.33     1765.69     95.29 o 
  -3  -2   7      182.70      194.67     30.09 o 
  -2  -2   7     4718.78     5671.65    263.96 o 
  -1  -2   7      999.05     1263.03     70.55 o 
   0  -2   7     2549.64     2824.98    135.86 o 
   1  -2   7     6707.87     6785.85    311.07 o 
   2  -2   7      153.41      146.67     22.83 o 
   3  -2   7     3217.24     2949.80    141.29 o 
   4  -2   7     3947.77     3806.10    179.20 o 
   5  -2   7      224.78      292.57     28.81 o 
   6  -2   7     1360.37     1537.26     81.62 o 
   7  -2   7      586.02      747.71     51.46 o 
  -3  -1   7     3687.94     4077.00    227.94 o 
  -2  -1   7       32.39       48.73     15.35 o 
  -1  -1   7     5278.72     6013.52    198.13 o 
   0  -1   7     3063.82     3447.91    145.11 o 
   1  -1   7     1666.21     1686.00     59.88 o 
   2  -1   7     9268.19     7249.68    236.76 o 
   3  -1   7      125.85      123.34     11.43 o 
   4  -1   7     3498.83     3774.46    176.71 o 
   5  -1   7     5374.46     6438.44    296.20 o 
   6  -1   7       29.01       55.10     22.03 o 
   7  -1   7     2302.90     2895.27    140.83 o 
   8  -1   7      822.46      978.77     60.36 o 
  -5   0   7     1413.78     1596.39     94.23 o 
  -4   0   7     1036.98     1248.39     77.10 o 
  -3   0   7      770.50      878.21     57.99 o 
  -2   0   7     4608.12     5226.50    173.42 o 
  -1   0   7      490.22      548.07     28.12 o 
   0   0   7     5373.25     5642.32    185.55 o 
   1   0   7     7703.75     6269.61    205.13 o 
   2   0   7      397.39      325.10     17.92 o 
   3   0   7     6504.32     6499.32    296.11 o 
   4   0   7     2186.42     2442.71    117.26 o 
   5   0   7     1665.03     1946.00     96.86 o 
   6   0   7     5012.58     6476.63    298.34 o 
   7   0   7      423.66      505.69     39.45 o 
   8   0   7     1490.47     1674.18     87.54 o 
  -5   1   7        3.59       24.03     29.32 o 
  -4   1   7     2396.88     2536.42    131.88 o 
  -3   1   7     2274.65     2516.63    129.02 o 
  -2   1   7      183.83      218.04     28.12 o 
  -1   1   7     5682.99     6410.18    210.46 o 
   0   1   7      344.49      365.90     20.61 o 
   1   1   7     1280.77     1021.48     38.19 o 
   2   1   7     5174.90     4412.58    144.94 o 
   3   1   7      315.29      348.61     26.55 o 
   4   1   7     5005.65     6307.88    288.33 o 
   5   1   7     2234.60     2828.22    135.00 o 
   6   1   7     1149.46     1366.56     72.00 o 
   7   1   7     3564.34     4171.52    195.27 o 
   8   1   7      821.30      876.29     53.38 o 
  -5   2   7     1570.22     1946.89    109.51 o 
  -4   2   7      284.89      343.69     37.13 o 
  -3   2   7     2531.81     2905.43    147.01 o 
  -2   2   7     3277.51     3900.24    190.38 o 
  -1   2   7      171.30      174.19     24.37 o 
   0   2   7     5363.71     5330.72    175.23 o 
   1   2   7     2235.15     1734.91     59.87 o 
   2   2   7     1977.34     1827.45     62.64 o 
   3   2   7     5769.92     6284.02    285.70 o 
   4   2   7     1448.62     1866.27     91.23 o 
   5   2   7     2199.21     2739.39    130.16 o 
   6   2   7     2673.55     3073.32    145.18 o 
   7   2   7      119.41      126.42     20.05 o 
   8   2   7     2300.19     2413.39    117.23 o 
  -5   3   7       36.60       34.19     31.15 o 
  -4   3   7     2634.12     2760.82    142.41 o 
  -3   3   7      627.13      803.92     56.21 o 
  -2   3   7     1103.38     1309.26     74.84 o 
  -1   3   7     4542.72     4771.44    229.37 o 
   0   3   7      795.15      800.31     49.20 o 
   1   3   7     3646.58     3097.84    150.59 o 
   2   3   7     4636.10     4635.46    152.38 o 
   3   3   7     1033.97     1188.23     60.28 o 
   4   3   7     4229.49     5117.99    234.44 o 
   5   3   7     1124.56     1249.13     63.88 o 
   6   3   7      887.69      954.54     51.72 o 
   7   3   7     2813.72     2773.72    131.68 o 
   8   3   7       33.77       31.30     18.48 o 
  -4   4   7        1.44        2.72     27.21 o 
  -3   4   7     2001.12     2147.11    114.17 o 
  -2   4   7     1478.82     1788.92     96.49 o 
  -1   4   7     1260.05     1409.33     78.47 o 
   0   4   7     4765.77     4559.44    219.76 o 
   1   4   7      572.57      553.41     39.74 o 
   2   4   7     3128.34     3146.87    153.62 o 
   3   4   7     5453.85     6540.39    213.79 o 
   4   4   7        3.17       -2.72     12.39 o 
   5   4   7     6442.72     6568.63    299.12 o 
   6   4   7     1146.94     1128.01     58.82 o 
   7   4   7      371.50      321.52     26.58 o 
  -4   5   7     3054.83     3412.89    173.39 o 
  -3   5   7      114.33      156.05     33.04 o 
  -2   5   7     2867.02     3187.29    160.46 o 
  -1   5   7     5147.72     5606.12    269.82 o 
   0   5   7      507.46      513.90     42.88 o 
   1   5   7     5462.75     4971.29    239.64 o 
   2   5   7     1997.41     1970.29    102.18 o 
   3   5   7     1945.92     2320.04    117.95 o 
   4   5   7     4458.10     5033.71    230.29 o 
   5   5   7       18.49       25.86     15.73 o 
   6   5   7     3505.12     3479.92    163.00 o 
   7   5   7     1247.24     1222.90     65.77 o 
  -3   6   7     3563.28     3979.05    198.53 o 
  -2   6   7      578.13      637.65     52.81 o 
  -1   6   7     1747.58     1913.13    104.30 o 
   0   6   7     4882.01     4867.59    237.12 o 
   1   6   7       63.14       60.62     25.75 o 
   2   6   7     6656.68     6833.85    325.89 o 
   3   6   7     2194.84     2533.85    129.88 o 
   5   6   7     3842.88     4620.28    214.53 o 
   6   6   7      223.42      265.02     30.35 o 
  -3   7   7      103.99       98.05     23.49 o 
  -2   7   7     2468.23     2568.04    135.31 o 
  -1   7   7     1835.40     1846.56    103.41 o 
   0   7   7     1455.62     1459.74     87.74 o 
   1   7   7     4545.89     4026.08    200.51 o 
   2   7   7      646.18      571.54     46.83 o 
   3   7   7     2787.34     3237.07    164.18 o 
   4   7   7     1927.89     2613.38    139.29 o 
  -1   8   7     1585.82     1502.25     90.60 o 
   0   8   7     1423.25     1267.30     82.33 o 
   1   8   7      879.63      787.44     64.62 o 
   2   8   7     2843.01     2507.02    133.85 o 
   3   8   7      477.76      485.15     48.20 o 
   4   8   7     1295.81     1594.71    101.41 o 
   0  -5   8     1739.37     2011.48    108.05 o 
   1  -5   8      979.06     1014.01     66.03 o 
   2  -5   8      849.82      889.74     61.48 o 
   3  -5   8     2326.28     2430.21    124.78 o 
   4  -5   8        1.11       25.52     32.84 o 
  -1  -4   8     1857.94     2176.06    113.83 o 
   0  -4   8      122.06      157.80     30.47 o 
   1  -4   8     3674.52     3941.67    188.24 o 
   2  -4   8      785.45      842.91     56.33 o 
   3  -4   8      367.65      367.49     37.33 o 
   5  -4   8       18.38       32.04     31.44 o 
  -2  -3   8      441.43      553.81     46.37 o 
  -1  -3   8     1541.38     1820.13     97.21 o 
   0  -3   8     2469.91     2752.41    135.17 o 
   1  -3   8      101.73      141.03     26.18 o 
   2  -3   8     5902.22     5633.03    261.58 o 
   3  -3   8     1757.70     1614.79     85.74 o 
   4  -3   8      243.98      220.19     32.44 o 
   5  -3   8     3349.91     3375.47    165.26 o 
  -3  -2   8        8.24       -2.09     28.44 o 
  -2  -2   8     2972.66     3648.96    176.11 o 
  -1  -2   8     1674.26     2038.03    104.56 o 
   0  -2   8      905.13      995.90     57.90 o 
   1  -2   8     2565.04     2462.62    119.81 o 
   2  -2   8      166.82      147.33     24.17 o 
   3  -2   8     3542.86     3041.14    146.58 o 
   4  -2   8     4016.67     3688.32    175.85 o 
   5  -2   8      114.32      128.65     27.26 o 
   6  -2   8     2620.28     3053.13    150.04 o 
   7  -2   8      959.63     1134.90     70.26 o 
  -2  -1   8       43.62       71.72     24.89 o 
  -1  -1   8     2585.95     3140.81    150.85 o 
   0  -1   8     2586.06     2995.48    142.55 o 
   1  -1   8       68.81       81.27     19.82 o 
   2  -1   8     3624.13     2743.28    131.16 o 
   3  -1   8      348.53      299.23     27.38 o 
   4  -1   8     2293.55     2471.54    120.49 o 
   5  -1   8     4275.54     4887.93    228.71 o 
   6  -1   8      130.66      162.55     28.86 o 
   7  -1   8     1805.58     2247.15    115.20 o 
  -4   0   8     1117.56     1382.41     86.36 o 
  -3   0   8      448.87      507.32     43.71 o 
  -2   0   8     3967.06     4716.03    228.66 o 
  -1   0   8      638.70      799.40     36.47 o 
   0   0   8     2366.63     2483.40     85.54 o 
   1   0   8     7122.87     6102.84    200.23 o 
   2   0   8      227.76      194.00     14.58 o 
   3   0   8     2386.96     2091.19     87.82 o 
   4   0   8     1630.14     1705.90     86.71 o 
   5   0   8      834.41      990.32     58.50 o 
   6   0   8     3282.66     4162.97    197.02 o 
   7   0   8      121.74      157.40     28.18 o 
   8   0   8     1163.00     1446.72     80.59 o 
  -4   1   8     1507.11     1977.67    109.79 o 
  -3   1   8     1490.56     1791.12     98.98 o 
  -2   1   8       35.25       51.44     24.80 o 
  -1   1   8     4698.68     5523.61    263.53 o 
   0   1   8     1261.50     1356.98     50.21 o 
   1   1   8     1845.73     1545.68     55.15 o 
   2   1   8     6937.72     5391.74    176.94 o 
   3   1   8     1121.90     1167.61     43.46 o 
   4   1   8     2710.37     3162.38    149.64 o 
   5   1   8     3597.53     4443.21    207.60 o 
   6   1   8      343.44      392.15     33.47 o 
   7   1   8     3422.18     4250.77    200.56 o 
   8   1   8      267.87      275.20     30.81 o 
  -4   2   8      244.48      305.61     38.93 o 
  -3   2   8     2239.93     2620.30    135.71 o 
  -2   2   8     2473.66     3125.33    156.02 o 
  -1   2   8        0.87       19.68     21.28 o 
   0   2   8     3746.42     3487.61    169.18 o 
   1   2   8     4044.05     3133.66    104.92 o 
   2   2   8     1044.21      892.84     34.35 o 
   3   2   8     8398.58     8514.53    277.25 o 
   4   2   8     2520.20     3180.26    149.82 o 
   5   2   8     2059.91     2558.85    123.73 o 
   6   2   8     2413.92     2945.39    141.29 o 
   7   2   8       61.15       66.63     21.23 o 
   8   2   8     1972.74     2130.23    106.65 o 
  -4   3   8     1986.22     2254.53    122.15 o 
  -3   3   8     1093.35     1236.97     75.78 o 
  -2   3   8     1343.14     1619.48     89.25 o 
  -1   3   8     4551.45     4955.56    238.35 o 
   0   3   8       22.98       26.58     18.88 o 
   1   3   8     2483.38     1991.43    101.33 o 
   2   3   8     4744.80     4134.44    136.87 o 
   3   3   8     1682.23     1768.39     62.36 o 
   4   3   8     6106.12     7498.42    341.45 o 
   5   3   8     1550.39     1872.28     92.83 o 
   6   3   8     1667.17     1790.26     89.60 o 
   7   3   8     2613.87     2700.97    129.79 o 
  -4   4   8        1.85        4.21     30.78 o 
  -3   4   8     1831.44     2192.91    117.95 o 
  -2   4   8     1767.67     2002.99    106.96 o 
  -1   4   8      310.68      323.43     32.33 o 
   0   4   8     9177.65     8288.32    391.46 o 
   1   4   8      531.34      453.57     35.19 o 
   2   4   8     4157.81     3757.86    182.46 o 
   3   4   8     5071.26     5557.09    183.37 o 
   4   4   8      113.69      165.29     20.03 o 
   5   4   8     5420.75     5884.21    269.68 o 
   6   4   8     1511.40     1450.84     74.12 o 
   7   4   8      775.18      723.19     45.20 o 
  -3   5   8      377.57      439.03     45.69 o 
  -2   5   8     1673.02     1911.84    104.87 o 
  -1   5   8     3808.32     4016.84    197.93 o 
   0   5   8        4.22       -0.69     21.68 o 
   1   5   8     4864.13     4264.73    208.23 o 
   2   5   8     2416.13     2286.91    117.43 o 
   3   5   8     1713.53     1795.30     95.83 o 
   5   5   8       59.47       61.73     18.34 o 
   6   5   8     3515.45     3534.13    166.06 o 
   7   5   8     1063.92     1014.41     58.07 o 
  -3   6   8     2544.91     3026.38    158.17 o 
  -2   6   8      778.60      894.40     65.48 o 
  -1   6   8     1630.75     1765.00     99.24 o 
   0   6   8     3533.07     3509.55    176.36 o 
   1   6   8       59.46       35.22     25.80 o 
   2   6   8     3237.17     3215.24    161.89 o 
   3   6   8     3088.40     3289.31    165.44 o 
   4   6   8      472.60      618.77     52.47 o 
   6   6   8      621.82      610.28     44.94 o 
  -2   7   8     2174.77     2455.07    132.97 o 
  -1   7   8     1741.09     1879.20    106.85 o 
   0   7   8      714.15      736.95     61.28 o 
   1   7   8     3827.63     3539.28    179.97 o 
   2   7   8      306.28      334.96     40.16 o 
   3   7   8     1758.72     2040.06    112.86 o 
   4   7   8     1773.03     2302.96    127.16 o 
   0   8   8     1592.25     1654.21    100.01 o 
   1   8   8      477.20      408.77     46.89 o 
   2   8   8     2901.06     2551.53    138.60 o 
   3   8   8      429.12      420.93     47.89 o 
   0  -4   9       60.72       69.72     29.58 o 
   1  -4   9     1863.87     1969.72    103.01 o 
   2  -4   9      556.08      580.47     47.63 o 
   3  -4   9      442.91      438.86     41.05 o 
   4  -4   9     1511.59     1511.86     87.31 o 
  -1  -3   9      665.28      836.50     59.50 o 
   0  -3   9     2697.97     2956.52    144.64 o 
   1  -3   9       76.15       72.20     24.89 o 
   2  -3   9     3367.38     3154.91    152.33 o 
   3  -3   9     1753.01     1699.41     91.06 o 
   4  -3   9       67.04       61.31     29.01 o 
   5  -3   9     2541.88     2302.79    121.84 o 
  -2  -2   9     1924.97     2600.79    132.05 o 
  -1  -2   9     2281.30     2680.86    133.25 o 
   0  -2   9       91.57       92.37     23.49 o 
   1  -2   9     2777.90     2885.69    138.94 o 
   2  -2   9     1130.21      961.74     57.41 o 
   3  -2   9     1465.62     1193.75     68.20 o 
   4  -2   9     3979.58     3335.11    161.89 o 
   5  -2   9        1.04       11.44     28.61 o 
   6  -2   9     2444.65     2707.61    137.63 o 
  -1  -1   9     2723.34     3240.48    156.17 o 
   0  -1   9     2092.19     2421.34    118.06 o 
   1  -1   9        2.73        9.55     19.00 o 
   2  -1   9     3669.06     2872.50    137.46 o 
   3  -1   9     2328.81     1926.72     97.69 o 
   4  -1   9      696.08      671.70     47.40 o 
   5  -1   9     4481.27     4762.89    224.62 o 
   6  -1   9      168.69      173.36     32.38 o 
   7  -1   9     1196.95     1735.91     97.46 o 
   0   0   9     2097.31     2129.93     75.13 o 
   1   0   9     5614.90     4948.63    163.74 o 
   2   0   9        1.89       15.72     12.58 o 
   3   0   9     3869.56     3185.47    107.88 o 
   4   0   9     2073.85     2244.34     78.89 o 
   5   0   9      368.42      462.55     38.65 o 
   6   0   9     3172.22     4121.66    197.45 o 
   7   0   9      273.42      357.02     39.39 o 
  -3   1   9     1384.74     1571.53     91.23 o 
  -2   1   9       21.21       26.66     26.66 o 
  -1   1   9     2434.56     2997.66    149.04 o 
   0   1   9     1235.77     1233.63     68.40 o 
   1   1   9     1112.21      867.24     35.57 o 
   2   1   9     7883.20     5650.44    186.00 o 
   3   1   9       46.23       44.99     12.03 o 
   4   1   9     4633.00     5091.81    168.71 o 
   5   1   9     4150.81     5038.38    235.47 o 
   6   1   9      174.63      204.66     30.38 o 
   7   1   9     2555.31     3232.04    157.71 o 
  -3   2   9     1124.25     1261.55     78.47 o 
  -2   2   9     2817.31     3238.50    162.15 o 
  -1   2   9      172.90      175.25     27.95 o 
   0   2   9     3706.58     3515.85    171.07 o 
   1   2   9     1542.58     1250.88     68.49 o 
   2   2   9       68.03       69.31     12.07 o 
   3   2   9     4685.80     4155.93    138.39 o 
   4   2   9      805.17      892.34     37.69 o 
   5   2   9     3244.02     4101.89    193.01 o 
   6   2   9     2836.29     3553.69    169.93 o 
   7   2   9        1.73       -9.98     22.60 o 
  -3   3   9     1415.11     1529.62     89.68 o 
  -2   3   9      787.55      870.06     59.19 o 
  -1   3   9     4148.72     4157.62    202.34 o 
   0   3   9      475.32      416.18     33.70 o 
   1   3   9     3761.78     3011.88    148.41 o 
   2   3   9     3739.66     3031.10    148.76 o 
   3   3   9      598.50      540.03     32.31 o 
   4   3   9     3088.75     3522.19    119.35 o 
   5   3   9      783.19      831.09     51.52 o 
   6   3   9     1671.41     1999.10    100.90 o 
   7   3   9     2606.44     2720.71    132.74 o 
  -3   4   9     2120.30     2510.62    133.40 o 
  -2   4   9     2709.32     3185.06    160.89 o 
  -1   4   9      141.33      144.09     28.15 o 
   0   4   9     6632.60     5588.52    267.82 o 
   1   4   9     2446.75     2012.94    104.62 o 
   2   4   9     2560.97     2155.81    110.65 o 
   3   4   9     6791.45     6762.39    321.43 o 
   4   4   9        8.65       14.13     13.67 o 
   5   4   9     1858.42     2089.41    103.47 o 
   6   4   9     1129.89     1153.96     64.48 o 
   7   4   9      548.11      531.92     40.74 o 
  -3   5   9      601.07      715.84     57.90 o 
  -2   5   9     1034.89     1198.15     75.78 o 
  -1   5   9     3849.28     4186.89    206.34 o 
   0   5   9        5.74       18.57     23.29 o 
   1   5   9     3945.68     3264.85    163.12 o 
   2   5   9     2010.57     1740.26     94.40 o 
   3   5   9      577.56      583.07     47.14 o 
   4   5   9     5273.89     6205.21    298.74 o 
   6   5   9     1350.06     1344.48     72.12 o 
  -2   6   9      528.94      608.10     53.38 o 
  -1   6   9     1450.84     1635.07     95.23 o 
   0   6   9     3228.19     3281.01    166.67 o 
   1   6   9       63.61       59.47     28.09 o 
   2   6   9     2720.50     2492.05    130.88 o 
   3   6   9     2174.63     2185.99    117.58 o 
   4   6   9      114.07      150.82     34.41 o 
  -1   7   9     1160.03     1349.08     87.28 o 
   0   7   9      804.01      812.96     65.45 o 
   1   7   9     2355.39     2285.88    125.21 o 
   2   7   9      326.89      303.61     41.39 o 
   3   7   9     1960.62     1955.27    110.62 o 
   4   7   9     1360.38     1572.74     98.67 o 
   2   8   9     2413.93     2181.21    125.01 o 
   1  -3  10      435.04      422.21     37.50 o 
   2  -3  10     2279.77     2061.15    105.65 o 
   3  -3  10     1748.37     1534.03     85.16 o 
   4  -3  10       11.93       24.75     31.93 o 
  -1  -2  10     1734.12     2164.45    112.48 o 
   0  -2  10       90.10       87.60     25.98 o 
   1  -2  10     1968.16     1876.43     95.81 o 
   2  -2  10      971.06      767.64     50.38 o 
   3  -2  10     1120.00      910.28     58.24 o 
   4  -2  10     2829.15     2345.73    120.64 o 
   5  -2  10       10.20       31.78     32.58 o 
   0  -1  10     2254.97     2407.23    118.03 o 
   1  -1  10        9.85       27.18     21.34 o 
   2  -1  10     2897.58     2347.73    115.69 o 
   3  -1  10     1611.33     1307.00     72.52 o 
   4  -1  10      321.61      267.91     33.90 o 
   6  -1  10       88.65      121.69     34.99 o 
   1   0  10     3236.91     2907.57    138.40 o 
   2   0  10      117.77       96.69     21.63 o 
   3   0  10     4105.29     3000.20    144.27 o 
   4   0  10     1507.72     1419.34     77.35 o 
   5   0  10      272.32      271.00     34.01 o 
   6   0  10     2257.09     2785.68    141.81 o 
   7   0  10      319.69      449.96     48.09 o 
  -2   1  10        1.67       13.56     28.78 o 
  -1   1  10     3106.51     3330.93    164.95 o 
   0   1  10     1988.74     1868.88     97.38 o 
   1   1  10      853.63      735.55     47.34 o 
   2   1  10     4759.70     3297.34    111.69 o 
   3   1  10      394.93      346.45     21.19 o 
   4   1  10     2869.31     2764.56     96.01 o 
   5   1  10     3392.47     4081.18    194.73 o 
   6   1  10        9.92       15.73     28.95 o 
   7   1  10     1810.18     2493.74    129.08 o 
  -2   2  10     2182.37     2223.23    117.40 o 
  -1   2  10      373.90      351.58     34.99 o 
   0   2  10     3940.25     3385.28    165.81 o 
   1   2  10     3296.61     2660.61    132.25 o 
   2   2  10      259.79      233.78     26.78 o 
   3   2  10     3449.40     2823.65     96.84 o 
   4   2  10      772.13      774.43     36.12 o 
   5   2  10     1782.54     2196.60    111.48 o 
   6   2  10     3080.43     3726.91    179.54 o 
   7   2  10       13.22       -5.35     26.89 o 
  -2   3  10      501.22      522.25     44.80 o 
  -1   3  10     3211.47     3218.19    160.37 o 
   0   3  10      243.42      239.53     28.98 o 
   1   3  10     2931.08     2246.26    114.37 o 
   2   3  10     5603.28     3930.42    191.04 o 
   3   3  10       39.41       28.09     21.05 o 
   4   3  10     3881.42     4160.73    140.64 o 
   5   3  10     1522.32     1681.56     88.31 o 
   6   3  10      777.40      866.91     56.13 o 
   7   3  10     2467.27     2701.23    134.08 o 
  -2   4  10     3206.59     3542.88    177.54 o 
  -1   4  10       12.78        4.58     26.26 o 
   0   4  10     3953.08     3406.71    168.67 o 
   1   4  10     1191.54      983.26     60.82 o 
   2   4  10     1272.87      991.44     61.85 o 
   3   4  10     5136.46     4427.16    215.58 o 
   4   4  10      175.66      189.95     30.38 o 
   5   4  10     1787.62     2187.32     80.62 o 
   6   4  10     1669.84     1860.15     96.66 o 
  -1   5  10     2544.92     2801.24    144.35 o 
   0   5  10       55.54       44.88     26.43 o 
   1   5  10     2410.79     2092.13    110.97 o 
   2   5  10     1240.02     1074.06     68.26 o 
   3   5  10      689.09      646.92     51.12 o 
   4   5  10     3251.67     3743.27    187.98 o 
   5   5  10      930.66     1164.74     78.90 o 
  -1   6  10      877.43      981.94     70.29 o 
   0   6  10     3147.18     3129.05    160.23 o 
   1   6  10      113.37       68.89     29.47 o 
   2   6  10     1097.71      999.59     68.97 o 
   3   6  10     1818.46     1659.90     96.18 o 
   4   6  10       79.38       81.59     35.59 o 
   5   6  10     2062.83     2846.61    155.62 o 
   1   7  10     2426.12     2343.30    129.02 o 
   2   7  10      549.00      562.10     52.95 o 
   3   7  10     1155.85     1119.28     78.58 o 
   2  -2  11      785.66      731.83     50.41 o 
   3  -2  11     1284.07     1039.67     65.77 o 
   4  -2  11     1751.24     1458.42     86.34 o 
   1  -1  11        1.95        4.66     22.94 o 
   2  -1  11     2433.63     2108.15    105.73 o 
   3  -1  11     2118.68     1701.15     90.34 o 
   4  -1  11      580.93      481.72     44.51 o 
   5  -1  11     2605.33     2567.01    134.45 o 
   2   0  11       27.75       33.50     23.34 o 
   3   0  11     2356.55     1666.05     88.05 o 
   4   0  11     2304.91     2035.60    106.25 o 
   6   0  11     2642.20     2981.49    152.36 o 
   3   1  11       82.24       92.80     25.20 o 
   4   1  11     1594.41     1406.44     78.01 o 
   5   1  11     2047.62     2183.84    113.77 o 
   6   1  11        5.94        4.01     33.70 o 
  -1   2  11      390.70      340.43     36.90 o 
   0   2  11     2527.40     2172.71    112.40 o 
   1   2  11     2465.72     1964.97    102.04 o 
   2   2  11       15.63      -15.13     22.86 o 
   3   2  11     3635.20     2641.64    133.22 o 
   4   2  11      643.89      592.84     32.74 o 
   5   2  11     1322.80     1502.34     77.80 o 
   6   2  11     2457.53     2884.60    145.55 o 
  -1   3  11     2718.42     2837.11    143.75 o 
   0   3  11      628.11      580.15     46.26 o 
   1   3  11     1802.81     1400.01     78.15 o 
   2   3  11     3499.55     2513.97    127.96 o 
   3   3  11      238.60      199.71     29.64 o 
   4   3  11     2081.81     1846.68    100.24 o 
   5   3  11     2612.56     2853.78    102.19 o 
   6   3  11      337.81      394.35     40.77 o 
  -1   4  11        4.66       16.33     28.84 o 
   0   4  11     2087.45     1944.91    103.99 o 
   1   4  11     1011.81      830.41     55.64 o 
   2   4  11      306.54      242.02     31.93 o 
   3   4  11     3633.38     2935.84    149.13 o 
   4   4  11      213.72      211.01     34.24 o 
   5   4  11      785.28      930.36     68.46 o 
   0   5  11       43.02       21.46     28.09 o 
   1   5  11     2485.82     2020.21    108.79 o 
   2   5  11     1271.03      976.65     65.17 o 
   3   5  11      190.81      186.58     33.70 o 
   4   5  11     3249.63     3377.65    173.27 o 
   5   5  11      688.06      861.45     71.58 o 
   1   6  11      438.28      374.67     41.94 o 
   2   6  11     1468.77     1263.26     80.67 o 
   3   6  11     2063.99     1778.39    103.50 o 
   4   6  11       16.84       28.86     36.45 o 
   3   0  12     1922.10     1563.87     85.25 o 
   4   0  12     1849.64     1478.25     86.05 o 
   4   1  12     1266.00     1005.31     66.37 o 
   1   2  12     2401.99     1920.31    101.53 o 
   2   2  12       13.28      -17.25     25.52 o 
   3   2  12     2600.85     1623.77     90.14 o 
   4   2  12     1161.01      912.57     62.91 o 
   5   2  12      516.02      492.75     32.76 o 
   1   3  12      864.10      740.04     53.18 o 
   2   3  12     2694.27     1967.17    105.27 o 
   3   3  12      630.45      457.11     41.68 o 
   4   3  12     1553.08     1303.60     80.47 o 
   5   3  12     2313.14     2451.03    132.77 o 
   1   4  12      898.77      694.70     53.64 o 
   2   4  12      308.07      226.91     34.07 o 
   3   4  12     2502.59     1830.60    102.44 o 
   4   4  12      333.76      317.94     41.77 o 
                                                 
